# Supplementary material for: The Circadian Rhythm Gene Arntl2 Is a Metastasis Susceptibility Gene for Estrogen Receptor-Negative Breast Cancer
Source: PLoS Genet. 2016 Sep 22;12(9):e1006267. doi: 10.1371/journal.pgen.1006267 (PMC5033489; doi:10.1371/journal.pgen.1006267)
Supplement: S1 File — (XLSX) [file pgen.1006267.s005.xlsx]

## Sheet: Sheet1
		FVB						MOLF
Accession	Protein	coverage%	counts	AA	MW	pI		coverage%	counts	AA	MW	pI
F01
Q7TPV4	Myb-binding protein 1A OS=Mus musculus GN=Mybbp1a PE=1 SV=2 - [MBB1A_MOUSE]	34.38	59	1344	151.9	8.95		28.05	50	1344	151.9	8.95
Q9Z1R9	MCG124046 OS=Mus musculus GN=Prss1 PE=1 SV=1 - [Q9Z1R9_MOUSE]	8.13	23	246	26.1	4.94		8.13	38	246	26.1	4.94
E9Q0F0	Protein Krt78 OS=Mus musculus GN=Krt78 PE=1 SV=1 - [E9Q0F0_MOUSE]	2.43	13	1068	112.2	7.97
E9Q1Z0	Protein 4732456N10Rik OS=Mus musculus GN=4732456N10Rik PE=1 SV=1 - [E9Q1Z0_MOUSE]	5.58	12	538	58.2	8.25
Q5SWU9	Acetyl-CoA carboxylase 1 OS=Mus musculus GN=Acaca PE=1 SV=1 - [ACACA_MOUSE]	2.9	5	2345	265.1	6.39		6.1	10	2345	265.1	6.39
Q792Z1	MCG140784 OS=Mus musculus GN=Try10 PE=1 SV=1 - [Q792Z1_MOUSE]	4.07	4	246	26.2	5.83		4.07	4	246	26.2	5.83
Q5XG71	Small subunit processome component 20 homolog OS=Mus musculus GN=Utp20 PE=2 SV=2 - [UTP20_MOUSE]	1.43	3	2788	317.5	8.09		0.29	1	2788	317.5	8.09
Q8CJF7	Protein ELYS OS=Mus musculus GN=Ahctf1 PE=1 SV=1 - [ELYS_MOUSE]	1.69	3	2243	247.5	6.55		2.23	5	2243	247.5	6.55
Q9CPN9	Protein 2210010C04Rik OS=Mus musculus GN=2210010C04Rik PE=1 SV=1 - [Q9CPN9_MOUSE]	4.86	3	247	26.4	7.93		4.86	5	247	26.4	7.93
E9Q5F6	Polyubiquitin-C (Fragment) OS=Mus musculus GN=Ubc PE=4 SV=1 - [E9Q5F6_MOUSE]	32.84	2	201	22.6	7.4
A0A087WPR8	Histone acetyltransferase p300 (Fragment) OS=Mus musculus GN=Ep300 PE=1 SV=1 - [A0A087WPR8_MOUSE]	8.02	1	187	20.5	9.64
B2RRC9	Coagulation factor VIII OS=Mus musculus GN=F8 PE=1 SV=1 - [B2RRC9_MOUSE]	0.44	1	2249	258	7.58
D3YW87	Filamin-C OS=Mus musculus GN=Flnc PE=1 SV=1 - [D3YW87_MOUSE]	0.55	1	2704	288.4	6
F6R7E8	Protein Gm2663 OS=Mus musculus GN=Gm2663 PE=3 SV=1 - [F6R7E8_MOUSE]	8.1	1	247	26.6	6.93		8.1	4	247	26.6	6.93
P08775	DNA-directed RNA polymerase II subunit RPB1 OS=Mus musculus GN=Polr2a PE=1 SV=3 - [RPB1_MOUSE]	0.41	1	1970	217	7.37
P97350	Plakophilin-1 OS=Mus musculus GN=Pkp1 PE=2 SV=1 - [PKP1_MOUSE]	2.06	1	728	80.8	8.91
Q6PH08	ERC protein 2 OS=Mus musculus GN=Erc2 PE=2 SV=2 - [ERC2_MOUSE]	1.04	1	957	110.6	7.03
Q9EPS3	D-glucuronyl C5-epimerase OS=Mus musculus GN=Glce PE=1 SV=2 - [GLCE_MOUSE]	2.43	1	618	70	8.85
A0A0A6YXJ2	Protein Iqgap3 OS=Mus musculus GN=Iqgap3 PE=1 SV=1 - [A0A0A6YXJ2_MOUSE]							3.51	1	626	69.3	5.01
E9QMX4	Ribosomal protein S6 kinase delta-1 OS=Mus musculus GN=Rps6kc1 PE=1 SV=1 - [E9QMX4_MOUSE]							2.08	1	1056	115.7	4.89
F6YHA9	Protein Gm5129 OS=Mus musculus GN=Gm5129 PE=4 SV=1 - [F6YHA9_MOUSE]							12.12	2	99	10.7	11.27
P14115	60S ribosomal protein L27a OS=Mus musculus GN=Rpl27a PE=2 SV=5 - [RL27A_MOUSE]							7.43	1	148	16.6	11.12
Q5SSZ5	Tensin-3 OS=Mus musculus GN=Tns3 PE=1 SV=1 - [TENS3_MOUSE]							1.18	1	1440	155.5	6.65
Q61087	Laminin subunit beta-3 OS=Mus musculus GN=Lamb3 PE=2 SV=2 - [LAMB3_MOUSE]							1.46	1	1168	128.8	7.47
Q8BMT4	Negative regulator of reactive oxygen species OS=Mus musculus GN=Nrros PE=1 SV=2 - [NRROS_MOUSE]							2.74	1	693	77.1	5.96
Q8BTI8	Serine/arginine repetitive matrix protein 2 OS=Mus musculus GN=Srrm2 PE=1 SV=3 - [SRRM2_MOUSE]							0.74	2	2703	294.7	12.03
Q8K1I7	WAS/WASL-interacting protein family member 1 OS=Mus musculus GN=Wipf1 PE=1 SV=1 - [WIPF1_MOUSE]							10.55	1	493	50	11.41
F02
Q7TPV4	Myb-binding protein 1A OS=Mus musculus GN=Mybbp1a PE=1 SV=2 - [MBB1A_MOUSE]	45.01	102	1344	151.9	8.95		36.01	75	1344	151.9	8.95
Q6PCN7	Helicase-like transcription factor OS=Mus musculus GN=Hltf PE=1 SV=1 - [HLTF_MOUSE]	30.11	39	1003	113.2	8.09		31.8	45	1003	113.2	8.09
Q9Z1R9	MCG124046 OS=Mus musculus GN=Prss1 PE=1 SV=1 - [Q9Z1R9_MOUSE]	8.13	27	246	26.1	4.94		8.13	15	246	26.1	4.94
Q3UJB0	Protein Sf3b2 OS=Mus musculus GN=Sf3b2 PE=1 SV=1 - [Q3UJB0_MOUSE]	7.18	8	878	98.1	5.62		4.44	4	878	98.1	5.62
D3Z7A7	Formin-like protein 3 OS=Mus musculus GN=Fmnl3 PE=1 SV=1 - [D3Z7A7_MOUSE]	5.06	6	1027	116.8	6.77		6.62	7	1027	116.8	6.77
E9PXE6	Formin-like protein 2 OS=Mus musculus GN=Fmnl2 PE=1 SV=2 - [E9PXE6_MOUSE]	5.71	6	1034	117.9	6.99		5.13	5	1034	117.9	6.99
G5E8R3	Pyruvate carboxylase OS=Mus musculus GN=Pcx PE=1 SV=1 - [G5E8R3_MOUSE]	6.37	6	1178	129.6	6.71		6.03	6	1178	129.6	6.71
F8VPU2	FERM, RhoGEF and pleckstrin domain-containing protein 1 OS=Mus musculus GN=Farp1 PE=1 SV=1 - [FARP1_MOUSE]	5.25	5	1048	118.8	7.88		9.73	9	1048	118.8	7.88
P53569	CCAAT/enhancer-binding protein zeta OS=Mus musculus GN=Cebpz PE=1 SV=2 - [CEBPZ_MOUSE]	4.66	5	1052	120.2	5.74		2.09	2	1052	120.2	5.74
Q64727	Vinculin OS=Mus musculus GN=Vcl PE=1 SV=4 - [VINC_MOUSE]	6.1	5	1066	116.6	6
Q921M3	Splicing factor 3B subunit 3 OS=Mus musculus GN=Sf3b3 PE=2 SV=1 - [SF3B3_MOUSE]	4.85	5	1217	135.5	5.26
Q9CPN9	Protein 2210010C04Rik OS=Mus musculus GN=2210010C04Rik PE=1 SV=1 - [Q9CPN9_MOUSE]	4.86	5	247	26.4	7.93		4.86	2	247	26.4	7.93
P51612	DNA repair protein complementing XP-C cells homolog OS=Mus musculus GN=Xpc PE=1 SV=2 - [XPC_MOUSE]	3.76	4	930	104.5	8.81		4.41	4	930	104.5	8.81
Q6NZL1	DEAH (Asp-Glu-Ala-His) box polypeptide 37 OS=Mus musculus GN=Dhx37 PE=1 SV=1 - [Q6NZL1_MOUSE]	3.83	4	1150	128.2	8.79		2.35	3	1150	128.2	8.79
P11103	Poly [ADP-ribose] polymerase 1 OS=Mus musculus GN=Parp1 PE=1 SV=3 - [PARP1_MOUSE]	3.75	3	1013	113	8.95
Q792Z1	MCG140784 OS=Mus musculus GN=Try10 PE=1 SV=1 - [Q792Z1_MOUSE]	4.07	3	246	26.2	5.83		4.07	4	246	26.2	5.83
E0CXB2	Importin-9 OS=Mus musculus GN=Ipo9 PE=1 SV=1 - [E0CXB2_MOUSE]	7.02	2	655	72.7	5.24
G3UYG0	Actin, cytoplasmic 2 OS=Mus musculus GN=Actg1 PE=1 SV=1 - [G3UYG0_MOUSE]	21.21	2	132	14.6	5.76
P03975	IgE-binding protein OS=Mus musculus GN=Iap PE=2 SV=1 - [IGEB_MOUSE]	1.97	2	557	62.7	9.31
P10126	Elongation factor 1-alpha 1 OS=Mus musculus GN=Eef1a1 PE=1 SV=3 - [EF1A1_MOUSE]	4.33	2	462	50.1	9.01
P48678	Prelamin-A/C OS=Mus musculus GN=Lmna PE=1 SV=2 - [LMNA_MOUSE]	3.61	2	665	74.2	6.98
Q80UK8	Integrator complex subunit 2 OS=Mus musculus GN=Ints2 PE=2 SV=2 - [INT2_MOUSE]	3.26	2	1198	133.4	6.11		3.51	2	1198	133.4	6.11
Q91ZW3	SWI/SNF-related matrix-associated actin-dependent regulator of chromatin subfamily A member 5 OS=Mus musculus GN=Smarca5 PE=1 SV=1 - [SMCA5_MOUSE]	2.28	2	1051	121.6	8.15
Q9CZU3	Superkiller viralicidic activity 2-like 2 OS=Mus musculus GN=Skiv2l2 PE=1 SV=1 - [SK2L2_MOUSE]	2.6	2	1040	117.6	6.4		1.25	1	1040	117.6	6.4
A1E5L0	Cytokine-like protein C17 OS=Mus musculus GN=Cytl1 PE=1 SV=1 - [A1E5L0_MOUSE]	14.39	1	139	15.8	5.26
D3YV80	Unconventional myosin-Ib (Fragment) OS=Mus musculus GN=Myo1b PE=1 SV=1 - [D3YV80_MOUSE]	5.69	1	299	33.7	5.38
E9Q5F6	Polyubiquitin-C (Fragment) OS=Mus musculus GN=Ubc PE=4 SV=1 - [E9Q5F6_MOUSE]	23.88	1	201	22.6	7.4
E9QPE7	Myosin-11 OS=Mus musculus GN=Myh11 PE=1 SV=1 - [E9QPE7_MOUSE]	0.77	1	1938	223.2	5.5
G3UYD0	General transcription factor II-I OS=Mus musculus GN=Gtf2i PE=1 SV=1 - [G3UYD0_MOUSE]	1.75	1	913	103	8.81
O08784	Treacle protein OS=Mus musculus GN=Tcof1 PE=1 SV=1 - [TCOF_MOUSE]	0.76	1	1320	134.9	9.35
O70456	14-3-3 protein sigma OS=Mus musculus GN=Sfn PE=1 SV=2 - [1433S_MOUSE]	4.44	1	248	27.7	4.78
P43276	Histone H1.5 OS=Mus musculus GN=Hist1h1b PE=1 SV=2 - [H15_MOUSE]	4.93	1	223	22.6	10.92
Q32ME1	Calcium-transporting ATPase OS=Mus musculus GN=Atp2b4 PE=1 SV=1 - [Q32ME1_MOUSE]	1.54	1	1107	122.2	6.29
Q3U1J4	DNA damage-binding protein 1 OS=Mus musculus GN=Ddb1 PE=1 SV=2 - [DDB1_MOUSE]	0.88	1	1140	126.8	5.26
Q4G0F8	Ubinuclein-1 OS=Mus musculus GN=Ubn1 PE=2 SV=1 - [UBN1_MOUSE]	1.23	1	1135	122.3	9.31
Q61191	Host cell factor 1 OS=Mus musculus GN=Hcfc1 PE=1 SV=2 - [HCFC1_MOUSE]	0.78	1	2045	210.3	7.18
Q6ZPS6	Ankyrin repeat and IBR domain-containing protein 1 OS=Mus musculus GN=Ankib1 PE=1 SV=2 - [AKIB1_MOUSE]	1.47	1	1085	121.8	5.16
Q8CIE6	Coatomer subunit alpha OS=Mus musculus GN=Copa PE=1 SV=2 - [COPA_MOUSE]	0.9	1	1224	138.3	7.65
E9Q0F0	Protein Krt78 OS=Mus musculus GN=Krt78 PE=1 SV=1 - [E9Q0F0_MOUSE]							1.12	1	1068	112.2	7.97
E9QNH6	Unconventional myosin-Ib OS=Mus musculus GN=Myo1b PE=1 SV=1 - [E9QNH6_MOUSE]							1.02	1	1078	125	9.14
F6Z6F4	Probable global transcription activator SNF2L1 (Fragment) OS=Mus musculus GN=Smarca1 PE=1 SV=1 - [F6Z6F4_MOUSE]							1.3	1	768	88.5	7.36
P01942	Hemoglobin subunit alpha OS=Mus musculus GN=Hba PE=1 SV=2 - [HBA_MOUSE]							10.56	1	142	15.1	8.22
P02088	Hemoglobin subunit beta-1 OS=Mus musculus GN=Hbb-b1 PE=1 SV=2 - [HBB1_MOUSE]							17.01	2	147	15.8	7.65
Q8K224	N-acetyltransferase 10 OS=Mus musculus GN=Nat10 PE=2 SV=1 - [NAT10_MOUSE]							5.96	6	1024	115.3	8.32
Q8R3C6	Probable RNA-binding protein 19 OS=Mus musculus GN=Rbm19 PE=1 SV=1 - [RBM19_MOUSE]							1.37	1	952	106	6.57
Q921K2	Poly (ADP-ribose) polymerase family, member 1 OS=Mus musculus GN=Parp1 PE=1 SV=1 - [Q921K2_MOUSE]							10.85	10	1014	112.7	8.95
F03
Q7TPV4	Myb-binding protein 1A OS=Mus musculus GN=Mybbp1a PE=1 SV=2 - [MBB1A_MOUSE]	23.36	45	1344	151.9	8.95		23.07	40	1344	151.9	8.95
Q9Z1R9	MCG124046 OS=Mus musculus GN=Prss1 PE=1 SV=1 - [Q9Z1R9_MOUSE]	8.13	45	246	26.1	4.94		8.13	24	246	26.1	4.94
O08784	Treacle protein OS=Mus musculus GN=Tcof1 PE=1 SV=1 - [TCOF_MOUSE]	4.32	6	1320	134.9	9.35
Q9CPN9	Protein 2210010C04Rik OS=Mus musculus GN=2210010C04Rik PE=1 SV=1 - [Q9CPN9_MOUSE]	6.07	6	247	26.4	7.93		4.86	6	247	26.4	7.93
Q792Z1	MCG140784 OS=Mus musculus GN=Try10 PE=1 SV=1 - [Q792Z1_MOUSE]	4.07	4	246	26.2	5.83		4.07	4	246	26.2	5.83
E9Q0F0	Protein Krt78 OS=Mus musculus GN=Krt78 PE=1 SV=1 - [E9Q0F0_MOUSE]	2.25	3	1068	112.2	7.97		2.25	4	1068	112.2	7.97
F6R7E8	Protein Gm2663 OS=Mus musculus GN=Gm2663 PE=3 SV=1 - [F6R7E8_MOUSE]	8.1	3	247	26.6	6.93
A2AVJ7	Ribosome-binding protein 1 OS=Mus musculus GN=Rrbp1 PE=1 SV=1 - [A2AVJ7_MOUSE]	1.71	2	1464	158.3	9.19
G3UVU1	Helicase-like transcription factor OS=Mus musculus GN=Hltf PE=1 SV=1 - [G3UVU1_MOUSE]	5.41	2	628	71	7.36
Q6ZQH8	Nucleoporin NUP188 homolog OS=Mus musculus GN=Nup188 PE=1 SV=2 - [NU188_MOUSE]	1.65	2	1759	196.6	7.01
D3Z1W6	Protein polybromo-1 OS=Mus musculus GN=Pbrm1 PE=1 SV=1 - [D3Z1W6_MOUSE]	0.88	1	1582	181	6.95
E9Q5E2	Protein BC005561 OS=Mus musculus GN=BC005561 PE=1 SV=1 - [E9Q5E2_MOUSE]	0.63	1	1589	182.6	8.56
F6WX90	Actin, alpha cardiac muscle 1 (Fragment) OS=Mus musculus GN=Actc1 PE=4 SV=1 - [F6WX90_MOUSE]	23.26	1	43	4.5	4.81
P13864	DNA (cytosine-5)-methyltransferase 1 OS=Mus musculus GN=Dnmt1 PE=1 SV=5 - [DNMT1_MOUSE]	0.99	1	1620	183.1	7.74
Q01320	DNA topoisomerase 2-alpha OS=Mus musculus GN=Top2a PE=1 SV=2 - [TOP2A_MOUSE]	0.79	1	1528	172.7	8.6
Q9DAY9	Nucleophosmin OS=Mus musculus GN=Npm1 PE=1 SV=1 - [Q9DAY9_MOUSE]	3.5	1	257	28.4	4.69
Q9JKF1	Ras GTPase-activating-like protein IQGAP1 OS=Mus musculus GN=Iqgap1 PE=1 SV=2 - [IQGA1_MOUSE]	0.72	1	1657	188.6	6.48
B2RXZ2	Cyp2a22 protein OS=Mus musculus GN=Cyp2a22 PE=2 SV=1 - [B2RXZ2_MOUSE]							4.07	1	492	56.3	9.31
E9PVX5	Helicase-like transcription factor OS=Mus musculus GN=Hltf PE=1 SV=1 - [E9PVX5_MOUSE]							4.95	2	566	63.8	8.28
G5E8R3	Pyruvate carboxylase OS=Mus musculus GN=Pcx PE=1 SV=1 - [G5E8R3_MOUSE]							1.36	1	1178	129.6	6.71
H3BIX0	Treacle protein (Fragment) OS=Mus musculus GN=Tcof1 PE=1 SV=1 - [H3BIX0_MOUSE]							4.26	3	1056	107	6.95
O88700	Bloom syndrome protein homolog OS=Mus musculus GN=Blm PE=1 SV=1 - [BLM_MOUSE]							0.92	1	1416	158.3	7.27
Q8BL86	Metallo-beta-lactamase domain-containing protein 2 OS=Mus musculus GN=Mblac2 PE=2 SV=2 - [MBLC2_MOUSE]							7.53	1	279	31.2	6.86
Q8C428	Transmembrane channel-like protein 7 OS=Mus musculus GN=Tmc7 PE=2 SV=1 - [TMC7_MOUSE]							4.13	1	726	83.3	8.57
F04
Q9Z1R9	MCG124046 OS=Mus musculus GN=Prss1 PE=1 SV=1 - [Q9Z1R9_MOUSE]	8.13	50	246	26.1	4.94		8.13	25	246	26.1	4.94
P11499	Heat shock protein HSP 90-beta OS=Mus musculus GN=Hsp90ab1 PE=1 SV=3 - [HS90B_MOUSE]	18.92	15	724	83.2	5.03		4.7	3	724	83.2	5.03
Q3U0V1	Far upstream element-binding protein 2 OS=Mus musculus GN=Khsrp PE=1 SV=2 - [FUBP2_MOUSE]	18.05	15	748	76.7	7.33		1.47	1	748	76.7	7.33
Q7TPV4	Myb-binding protein 1A OS=Mus musculus GN=Mybbp1a PE=1 SV=2 - [MBB1A_MOUSE]	12.57	15	1344	151.9	8.95		13.99	20	1344	151.9	8.95
Q91YK2	Ribosomal RNA processing protein 1 homolog B OS=Mus musculus GN=Rrp1b PE=1 SV=2 - [RRP1B_MOUSE]	20.58	13	724	80.5	9.72		12.71	9	724	80.5	9.72
P07901	Heat shock protein HSP 90-alpha OS=Mus musculus GN=Hsp90aa1 PE=1 SV=4 - [HS90A_MOUSE]	9.14	9	733	84.7	5.01
P27641	X-ray repair cross-complementing protein 5 OS=Mus musculus GN=Xrcc5 PE=2 SV=4 - [XRCC5_MOUSE]	9.15	8	732	83	5.16		9.15	6	732	83	5.16
Q8BJ71	Nuclear pore complex protein Nup93 OS=Mus musculus GN=Nup93 PE=2 SV=1 - [NUP93_MOUSE]	6.23	7	819	93.2	5.72		3.91	4	819	93.2	5.72
Q9CPN9	Protein 2210010C04Rik OS=Mus musculus GN=2210010C04Rik PE=1 SV=1 - [Q9CPN9_MOUSE]	6.07	6	247	26.4	7.93		6.07	5	247	26.4	7.93
P13020	Gelsolin OS=Mus musculus GN=Gsn PE=1 SV=3 - [GELS_MOUSE]	6.67	5	780	85.9	6.18
F6YHA9	Protein Gm5129 OS=Mus musculus GN=Gm5129 PE=4 SV=1 - [F6YHA9_MOUSE]	12.12	3	99	10.7	11.27
Q792Z1	MCG140784 OS=Mus musculus GN=Try10 PE=1 SV=1 - [Q792Z1_MOUSE]	4.07	3	246	26.2	5.83		4.07	5	246	26.2	5.83
Q8K2J0	1-phosphatidylinositol 4,5-bisphosphate phosphodiesterase delta-3 OS=Mus musculus GN=Plcd3 PE=1 SV=2 - [PLCD3_MOUSE]	4.33	3	785	88.6	6.83		5.22	3	785	88.6	6.83
E9Q0F0	Protein Krt78 OS=Mus musculus GN=Krt78 PE=1 SV=1 - [E9Q0F0_MOUSE]	1.12	2	1068	112.2	7.97		2.25	3	1068	112.2	7.97
F6R7E8	Protein Gm2663 OS=Mus musculus GN=Gm2663 PE=3 SV=1 - [F6R7E8_MOUSE]	8.1	1	247	26.6	6.93
F6T088	Host cell factor 2 (Fragment) OS=Mus musculus GN=Hcfc2 PE=1 SV=1 - [F6T088_MOUSE]	3.45	1	261	28.2	9.23
F6ZZ61	Testis-expressed sequence 10 protein (Fragment) OS=Mus musculus GN=Tex10 PE=1 SV=1 - [F6ZZ61_MOUSE]	3.25	1	338	38.4	8.06		3.25	1	338	38.4	8.06
G5E904	Sulfotransferase OS=Mus musculus GN=Gm4794 PE=3 SV=1 - [G5E904_MOUSE]	3.75	1	293	34.8	7.59
Q8BGS1	Band 4.1-like protein 5 OS=Mus musculus GN=Epb41l5 PE=1 SV=1 - [E41L5_MOUSE]	2.46	1	731	81.6	6.39
Q9DAY9	Nucleophosmin OS=Mus musculus GN=Npm1 PE=1 SV=1 - [Q9DAY9_MOUSE]	3.5	1	257	28.4	4.69
A2AVJ7	Ribosome-binding protein 1 OS=Mus musculus GN=Rrbp1 PE=1 SV=1 - [A2AVJ7_MOUSE]							0.61	1	1464	158.3	9.19
D3YUN0	Protein DGCR6 OS=Mus musculus GN=Dgcr6 PE=1 SV=1 - [D3YUN0_MOUSE]							5.15	1	233	26.1	9.51
F6R7E8	Protein Gm2663 OS=Mus musculus GN=Gm2663 PE=3 SV=1 - [F6R7E8_MOUSE]							8.1	3	247	26.6	6.93
F6WX90	Actin, alpha cardiac muscle 1 (Fragment) OS=Mus musculus GN=Actc1 PE=4 SV=1 - [F6WX90_MOUSE]							23.26	1	43	4.5	4.81
Q80W99	Cation channel sperm-associated protein 3 OS=Mus musculus GN=Catsper3 PE=1 SV=2 - [CTSR3_MOUSE]							5.32	1	395	45.5	6.65
Q8VFC5	Olfactory receptor OS=Mus musculus GN=Olfr1410 PE=2 SV=1 - [Q8VFC5_MOUSE]							6.52	1	322	35	8.41
Q9Z2B9	Ribosomal protein S6 kinase alpha-4 OS=Mus musculus GN=Rps6ka4 PE=1 SV=2 - [KS6A4_MOUSE]							1.68	1	773	85.6	8.27
F05
Q7TPV4	Myb-binding protein 1A OS=Mus musculus GN=Mybbp1a PE=1 SV=2 - [MBB1A_MOUSE]	35.04	62	1344	151.942	8.95361		27.08	51	1344	151.9	8.95
P23475	X-ray repair cross-complementing protein 6 OS=Mus musculus GN=Xrcc6 PE=1 SV=5 - [XRCC6_MOUSE]	36.68	43	608	69.4409	6.78564
P63017	Heat shock cognate 71 kDa protein OS=Mus musculus GN=Hspa8 PE=1 SV=1 - [HSP7C_MOUSE]	32.82	31	646	70.8272	5.51611		14.71	14	646	70.8	5.52
Q9Z1R9	MCG124046 OS=Mus musculus GN=Prss1 PE=1 SV=1 - [Q9Z1R9_MOUSE]	8.13	26	246	26.1178	4.94482		8.13	29	246	26.1	4.94
P48678	Prelamin-A/C OS=Mus musculus GN=Lmna PE=1 SV=2 - [LMNA_MOUSE]	32.03	25	665	74.1927	6.97607		21.05	13	665	74.2	6.98
B8JK33	Heterogeneous nuclear ribonucleoprotein M OS=Mus musculus GN=Hnrnpm PE=1 SV=1 - [B8JK33_MOUSE]	26.41	21	640	68.1166	8.32373		26.88	17	640	68.1	8.32
Q99MR8	Methylcrotonoyl-CoA carboxylase subunit alpha, mitochondrial OS=Mus musculus GN=Mccc1 PE=1 SV=2 - [MCCA_MOUSE]	20.08	19	717	79.2934	7.82568		17.85	13	717	79.3	7.83
P26041	Moesin OS=Mus musculus GN=Msn PE=1 SV=3 - [MOES_MOUSE]	20.62	17	577	67.7249	6.59521		4.33	2	577	67.7	6.6
P20029	78 kDa glucose-regulated protein OS=Mus musculus GN=Hspa5 PE=1 SV=3 - [GRP78_MOUSE]	21.22	15	655	72.3775	5.16064
Q8VEE4	Replication protein A 70 kDa DNA-binding subunit OS=Mus musculus GN=Rpa1 PE=1 SV=1 - [RFA1_MOUSE]	20.22	14	623	68.9936	7.91357		22.79	15	623	69	7.91
Q3TUE1	Far upstream element-binding protein 1 OS=Mus musculus GN=Fubp1 PE=1 SV=1 - [Q3TUE1_MOUSE]	14.49	11	642	67.4015	7.60596		7.79	4	642	67.4	7.61
P26040	Ezrin OS=Mus musculus GN=Ezr PE=1 SV=3 - [EZRI_MOUSE]	10.75	10	586	69.3636	6.1001
P26043	Radixin OS=Mus musculus GN=Rdx PE=1 SV=3 - [RADI_MOUSE]	7.89	9	583	68.5003	6.20166
A2A6U3	Septin-9 OS=Mus musculus GN=Sept9 PE=1 SV=1 - [A2A6U3_MOUSE]	10.8	8	565	63.7329	8.32373
E9Q8F0	RNA-binding protein 39 OS=Mus musculus GN=Rbm39 PE=1 SV=1 - [E9Q8F0_MOUSE]	17.35	8	415	47.0216	10.521
Q8C2Q3	RNA-binding protein 14 OS=Mus musculus GN=Rbm14 PE=1 SV=1 - [RBM14_MOUSE]	11.36	8	669	69.406	9.67139		8.52	5	669	69.4	9.67
P08003	Protein disulfide-isomerase A4 OS=Mus musculus GN=Pdia4 PE=1 SV=3 - [PDIA4_MOUSE]	9.87	7	638	71.9375	5.31299
P14733	Lamin-B1 OS=Mus musculus GN=Lmnb1 PE=1 SV=3 - [LMNB1_MOUSE]	12.41	6	588	66.7448	5.16064		6.8	4	588	66.7	5.16
P16381	Putative ATP-dependent RNA helicase Pl10 OS=Mus musculus GN=D1Pas1 PE=2 SV=1 - [DDX3L_MOUSE]	7.58	6	660	73.0952	7.18115
P38647	Stress-70 protein, mitochondrial OS=Mus musculus GN=Hspa9 PE=1 SV=3 - [GRP75_MOUSE]	8.54	6	679	73.4156	6.07471		3.39	2	679	73.4	6.07
F8VQC1	Signal recognition particle subunit SRP72 OS=Mus musculus GN=Srp72 PE=1 SV=1 - [F8VQC1_MOUSE]	9.09	5	671	74.6109	9.23193
Q8CI11	Guanine nucleotide-binding protein-like 3 OS=Mus musculus GN=Gnl3 PE=1 SV=2 - [GNL3_MOUSE]	10.97	5	538	60.7488	9.11475		4.65	2	538	60.7	9.11
Q9D6Z1	Nucleolar protein 56 OS=Mus musculus GN=Nop56 PE=1 SV=2 - [NOP56_MOUSE]	7.93	5	580	64.4241	9.14404		5.86	4	580	64.4	9.14
E9Q0F0	Protein Krt78 OS=Mus musculus GN=Krt78 PE=1 SV=1 - [E9Q0F0_MOUSE]	1.12	4	1068	112.194	7.97217		2.25	4	1068	112.2	7.97
P29341	Polyadenylate-binding protein 1 OS=Mus musculus GN=Pabpc1 PE=1 SV=2 - [PABP1_MOUSE]	7.86	4	636	70.6259	9.49561		5.82	3	636	70.6	9.5
Q6PGG6	Guanine nucleotide-binding protein-like 3-like protein OS=Mus musculus GN=Gnl3l PE=1 SV=1 - [GNL3L_MOUSE]	5.89	4	577	65.1535	8.60205		4.68	2	577	65.2	8.6
Q80WJ7	Protein LYRIC OS=Mus musculus GN=Mtdh PE=1 SV=1 - [LYRIC_MOUSE]	8.81	4	579	63.8077	9.33447
Q8BH59	Calcium-binding mitochondrial carrier protein Aralar1 OS=Mus musculus GN=Slc25a12 PE=1 SV=1 - [CMC1_MOUSE]	6.94	4	677	74.5227	8.25049		3.25	2	677	74.5	8.25
Q8BMS1	Trifunctional enzyme subunit alpha, mitochondrial OS=Mus musculus GN=Hadha PE=1 SV=1 - [ECHA_MOUSE]	7.86	4	763	82.6175	9.14404
Q8K363	ATP-dependent RNA helicase DDX18 OS=Mus musculus GN=Ddx18 PE=2 SV=1 - [DDX18_MOUSE]	6.06	4	660	74.1343	9.5249		3.33	3	660	74.1	9.52
Q9CPN9	Protein 2210010C04Rik OS=Mus musculus GN=2210010C04Rik PE=1 SV=1 - [Q9CPN9_MOUSE]	4.86	4	247	26.405	7.92822		4.86	3	247	26.4	7.93
A2AAN2	Signal recognition particle subunit SRP68 OS=Mus musculus GN=Srp68 PE=1 SV=1 - [A2AAN2_MOUSE]	3.41	3	587	65.9118	7.26904		1.53	2	587	65.9	7.27
P27641	X-ray repair cross-complementing protein 5 OS=Mus musculus GN=Xrcc5 PE=2 SV=4 - [XRCC5_MOUSE]	5.46	3	732	83.004	5.16064
Q3U0V1	Far upstream element-binding protein 2 OS=Mus musculus GN=Khsrp PE=1 SV=2 - [FUBP2_MOUSE]	4.55	3	748	76.7277	7.32764
Q501J6	Probable ATP-dependent RNA helicase DDX17 OS=Mus musculus GN=Ddx17 PE=1 SV=1 - [DDX17_MOUSE]	5.54	3	650	72.354	8.5874
Q792Z1	MCG140784 OS=Mus musculus GN=Try10 PE=1 SV=1 - [Q792Z1_MOUSE]	4.07	3	246	26.2039	5.8335		4.07	5	246	26.2	5.83
Q8VCQ8	Caldesmon 1 OS=Mus musculus GN=Cald1 PE=1 SV=1 - [Q8VCQ8_MOUSE]	8.87	3	530	60.4168	7.37158
Q91YK2	Ribosomal RNA processing protein 1 homolog B OS=Mus musculus GN=Rrp1b PE=1 SV=2 - [RRP1B_MOUSE]	6.08	3	724	80.5321	9.71533		2.35	1	724	80.5	9.72
Q9EQ61	Pescadillo homolog OS=Mus musculus GN=Pes1 PE=1 SV=1 - [PESC_MOUSE]	3.42	3	584	67.753	6.84424		3.25	2	584	67.8	6.84
P12382	ATP-dependent 6-phosphofructokinase, liver type OS=Mus musculus GN=Pfkl PE=1 SV=4 - [PFKAL_MOUSE]	5.13	2	780	85.3054	7.1665
P17809	Solute carrier family 2, facilitated glucose transporter member 1 OS=Mus musculus GN=Slc2a1 PE=1 SV=4 - [GTR1_MOUSE]	2.03	2	492	53.9495	8.86572		6.91	2	492	53.9	8.87
P43274	Histone H1.4 OS=Mus musculus GN=Hist1h1e PE=1 SV=2 - [H14_MOUSE]	9.59	2	219	21.964	11.1069		4.93	1	223	22.6	10.92
Q3TZX8	Polynucleotide 5'-hydroxyl-kinase NOL9 OS=Mus musculus GN=Nol9 PE=1 SV=1 - [NOL9_MOUSE]	3.22	2	714	80.7883	9.45166		1.4	1	714	80.8	9.45
Q62523	Zyxin OS=Mus musculus GN=Zyx PE=1 SV=2 - [ZYX_MOUSE]	6.03	2	564	60.5068	6.40479
Q8BG51	Mitochondrial Rho GTPase 1 OS=Mus musculus GN=Rhot1 PE=2 SV=1 - [MIRO1_MOUSE]	3.96	2	631	72.1956	6.49365
Q91ZA3	Propionyl-CoA carboxylase alpha chain, mitochondrial OS=Mus musculus GN=Pcca PE=1 SV=2 - [PCCA_MOUSE]	3.31	2	724	79.8711	7.25439
Q9CZD3	Glycine--tRNA ligase OS=Mus musculus GN=Gars PE=1 SV=1 - [SYG_MOUSE]	2.61	2	729	81.8257	6.65381
Q9Z183	Protein-arginine deiminase type-4 OS=Mus musculus GN=Padi4 PE=2 SV=3 - [PADI4_MOUSE]	3.75	2	666	74.3679	7.15186
A0A087WNL5	E3 ubiquitin-protein ligase MSL2 OS=Mus musculus GN=Msl2 PE=1 SV=1 - [A0A087WNL5_MOUSE]	11	1	100	10.9026	8.48486
A1E5L0	Cytokine-like protein C17 OS=Mus musculus GN=Cytl1 PE=1 SV=1 - [A1E5L0_MOUSE]	14.39	1	139	15.843	5.26221
A2A547	Ribosomal protein L19 OS=Mus musculus GN=Rpl19 PE=1 SV=1 - [A2A547_MOUSE]	4.64	1	194	23.2332	11.4731
A2AM65	Heterochromatin protein 1-binding protein 3 (Fragment) OS=Mus musculus GN=Hp1bp3 PE=1 SV=1 - [A2AM65_MOUSE]	3.08	1	292	32.519	9.36377
A2BI12	PC4 and SFRS1-interacting protein OS=Mus musculus GN=Psip1 PE=1 SV=1 - [A2BI12_MOUSE]	5.81	1	327	36.9459	9.23193
B7ZC50	Heat shock protein HSP 90-alpha (Fragment) OS=Mus musculus GN=Hsp90aa1 PE=1 SV=1 - [B7ZC50_MOUSE]	5.97	1	201	22.3721	4.61475
D3YY88	Trem-like transcript 4 protein OS=Mus musculus GN=Treml4 PE=4 SV=1 - [D3YY88_MOUSE]	2.35	1	255	28.4312	6.96143
D3Z081	Uncharacterized protein OS=Mus musculus GN=Gm7353 PE=4 SV=1 - [D3Z081_MOUSE]	1.05	1	950	103.198	10.5942
D3Z3I8	Elongation factor 1-alpha 1 (Fragment) OS=Mus musculus GN=Eef1a1 PE=1 SV=1 - [D3Z3I8_MOUSE]	6.45	1	186	20.6948	8.5874
D3Z619	Pre-mRNA 3'-end-processing factor FIP1 OS=Mus musculus GN=Fip1l1 PE=1 SV=1 - [D3Z619_MOUSE]	2.45	1	530	59.3533	5.56689
E9PVS5	MICOS complex subunit Mic60 (Fragment) OS=Mus musculus GN=Immt PE=1 SV=1 - [E9PVS5_MOUSE]	6.91	1	188	19.6641	9.08545
E9PYF1	Aminopeptidase B OS=Mus musculus GN=Rnpep PE=1 SV=1 - [E9PYF1_MOUSE]	1.64	1	611	67.9589	5.50342
E9Q5F4	Actin, cytoplasmic 1 (Fragment) OS=Mus musculus GN=Actb PE=1 SV=1 - [E9Q5F4_MOUSE]	3.77	1	265	29.4236	5.10986
F6VF36	Signal recognition particle receptor subunit alpha (Fragment) OS=Mus musculus GN=Srpr PE=1 SV=1 - [F6VF36_MOUSE]	9.15	1	153	16.7988	7.57666		9.15	1	153	16.8	7.58
F6ZZ61	Testis-expressed sequence 10 protein (Fragment) OS=Mus musculus GN=Tex10 PE=1 SV=1 - [F6ZZ61_MOUSE]	3.25	1	338	38.4463	8.06006
F8WJB9	Ena/VASP-like protein OS=Mus musculus GN=Evl PE=1 SV=1 - [F8WJB9_MOUSE]	4.76	1	399	42.8675	7.53271
G3UX50	Death domain-associated protein 6 OS=Mus musculus GN=Daxx PE=1 SV=1 - [G3UX50_MOUSE]	1.85	1	702	77.1614	5.021
O08529	Calpain-2 catalytic subunit OS=Mus musculus GN=Capn2 PE=2 SV=4 - [CAN2_MOUSE]	1.86	1	700	79.8218	4.95752		1.86	1	700	79.8	4.96
O35350	Calpain-1 catalytic subunit OS=Mus musculus GN=Capn1 PE=1 SV=1 - [CAN1_MOUSE]	1.68	1	713	82.0543	5.87158
O55187	E3 SUMO-protein ligase CBX4 OS=Mus musculus GN=Cbx4 PE=1 SV=2 - [CBX4_MOUSE]	1.45	1	551	60.485	9.33447		4.72	2	551	60.5	9.33
O88477	Insulin-like growth factor 2 mRNA-binding protein 1 OS=Mus musculus GN=Igf2bp1 PE=1 SV=1 - [IF2B1_MOUSE]	1.56	1	577	63.4112	9.20264
O88874	Cyclin-K OS=Mus musculus GN=Ccnk PE=1 SV=3 - [CCNK_MOUSE]	4.33	1	554	61.3242	8.41162
P09405	Nucleolin OS=Mus musculus GN=Ncl PE=1 SV=2 - [NUCL_MOUSE]	1.27	1	707	76.6768	4.75439
P14115	60S ribosomal protein L27a OS=Mus musculus GN=Rpl27a PE=2 SV=5 - [RL27A_MOUSE]	7.43	1	148	16.595	11.1216
P15508	Spectrin beta chain, erythrocytic OS=Mus musculus GN=Sptb PE=1 SV=4 - [SPTB1_MOUSE]	0.89	1	2128	245.098	5.32568
P70698	CTP synthase 1 OS=Mus musculus GN=Ctps1 PE=1 SV=2 - [PYRG1_MOUSE]	1.69	1	591	66.6401	6.58057
P97496	SWI/SNF complex subunit SMARCC1 OS=Mus musculus GN=Smarcc1 PE=1 SV=2 - [SMRC1_MOUSE]	0.72	1	1104	122.813	5.73193
Q05DV1	NADPH--cytochrome P450 reductase OS=Mus musculus GN=Por PE=1 SV=1 - [Q05DV1_MOUSE]	1.69	1	649	72.8852	5.57959		2.93	2	649	72.9	5.58
Q3V300	Kinesin-like protein KIF22 OS=Mus musculus GN=Kif22 PE=2 SV=2 - [KIF22_MOUSE]	1.67	1	660	73.1446	9.24658
Q64429	Cytochrome P450 1B1 OS=Mus musculus GN=Cyp1b1 PE=1 SV=3 - [CP1B1_MOUSE]	3.68	1	543	60.499	8.42627
Q69Z99	Zinc finger protein 512 OS=Mus musculus GN=Znf512 PE=2 SV=2 - [ZN512_MOUSE]	2.67	1	562	63.8674	9.51025
Q6NVF9	Cleavage and polyadenylation specificity factor subunit 6 OS=Mus musculus GN=Cpsf6 PE=2 SV=1 - [CPSF6_MOUSE]	2.54	1	551	59.1164	7.15186
Q6NZQ2	DEAD/H (Asp-Glu-Ala-Asp/His) box polypeptide 31 OS=Mus musculus GN=Ddx31 PE=1 SV=2 - [Q6NZQ2_MOUSE]	1.75	1	687	76.8648	9.74463
Q6P9S7	Polypeptide N-acetylgalactosaminyltransferase 10 OS=Mus musculus GN=Galnt10 PE=2 SV=1 - [GLT10_MOUSE]	1.49	1	603	69.0719	8.42627
Q6ZWV7	60S ribosomal protein L35 OS=Mus musculus GN=Rpl35 PE=2 SV=1 - [RL35_MOUSE]	8.13	1	123	14.5436	11.0483
Q7M6Y3	Phosphatidylinositol-binding clathrin assembly protein OS=Mus musculus GN=Picalm PE=1 SV=1 - [PICAL_MOUSE]	1.52	1	660	71.4983	7.91357
Q80UZ2	Protein SDA1 homolog OS=Mus musculus GN=Sdad1 PE=1 SV=1 - [SDA1_MOUSE]	1.6	1	687	79.5084	9.20264
Q80VW7	AT-hook-containing transcription factor OS=Mus musculus GN=Akna PE=2 SV=1 - [AKNA_MOUSE]	0.64	1	1404	153.03	6.18896
Q8BJL0	SWI/SNF-related matrix-associated actin-dependent regulator of chromatin subfamily A-like protein 1 OS=Mus musculus GN=Smarcal1 PE=1 SV=1 - [SMAL1_MOUSE]	1.32	1	910	100.777	8.89502
Q8BV79	TPR and ankyrin repeat-containing protein 1 OS=Mus musculus GN=Trank1 PE=2 SV=3 - [TRNK1_MOUSE]	1.13	1	2999	343.103	7.81104
Q8C0C0	Zinc fingers and homeoboxes protein 2 OS=Mus musculus GN=Zhx2 PE=1 SV=1 - [ZHX2_MOUSE]	0.84	1	836	92.2017	7.45947
Q8CHY6	Transcriptional repressor p66 alpha OS=Mus musculus GN=Gatad2a PE=1 SV=2 - [P66A_MOUSE]	1.91	1	629	67.2922	9.89111
Q8K2H4	Arf-GAP with coiled-coil, ANK repeat and PH domain-containing protein 1 OS=Mus musculus GN=Acap1 PE=1 SV=1 - [ACAP1_MOUSE]	2.3	1	740	81.6527	7.51807
Q8QZW3	Protein FAM151A OS=Mus musculus GN=Fam151a PE=2 SV=1 - [F151A_MOUSE]	1.48	1	608	66.6393	6.34131
Q8R361	Rab11 family-interacting protein 5 OS=Mus musculus GN=Rab11fip5 PE=1 SV=2 - [RFIP5_MOUSE]	2.02	1	645	69.5104	9.0708		2.79	1	645	69.5	9.07
Q8R3N6	THO complex subunit 1 OS=Mus musculus GN=Thoc1 PE=1 SV=1 - [THOC1_MOUSE]	1.52	1	657	75.3885	4.97021
Q8VGX1	Olfactory receptor OS=Mus musculus GN=Olfr829 PE=3 SV=1 - [Q8VGX1_MOUSE]	2.8	1	321	35.8145	8.33838
Q91VN6	Probable ATP-dependent RNA helicase DDX41 OS=Mus musculus GN=Ddx41 PE=1 SV=2 - [DDX41_MOUSE]	2.09	1	622	69.775	6.69775
Q91YR7	Pre-mRNA-processing factor 6 OS=Mus musculus GN=Prpf6 PE=2 SV=1 - [PRP6_MOUSE]	0.74	1	941	106.655	8.08936
Q922U1	U4/U6 small nuclear ribonucleoprotein Prp3 OS=Mus musculus GN=Prpf3 PE=2 SV=1 - [PRPF3_MOUSE]	2.2	1	683	77.4069	9.49561
Q9D4G9	RecQ-mediated genome instability protein 1 OS=Mus musculus GN=Rmi1 PE=2 SV=1 - [RMI1_MOUSE]	2.76	1	616	68.4214	5.41455		6.33	2	616	68.4	5.41
Q9D842	Aprataxin and PNK-like factor OS=Mus musculus GN=Aplf PE=2 SV=2 - [APLF_MOUSE]	2.4	1	499	54.9343	5.21143
Q9DAY9	Nucleophosmin OS=Mus musculus GN=Npm1 PE=1 SV=1 - [Q9DAY9_MOUSE]	3.5	1	257	28.3677	4.69092
Q9JKX4	Protein AATF OS=Mus musculus GN=Aatf PE=1 SV=1 - [AATF_MOUSE]	2.47	1	526	59.446	4.93213
Q9QUR6	Prolyl endopeptidase OS=Mus musculus GN=Prep PE=2 SV=1 - [PPCE_MOUSE]	1.83	1	710	80.6999	5.73193
Q9R190	Metastasis-associated protein MTA2 OS=Mus musculus GN=Mta2 PE=1 SV=1 - [MTA2_MOUSE]	1.5	1	668	74.9827	9.67139
E9Q740	Protein Srp72 OS=Mus musculus GN=Srp72 PE=1 SV=1 - [E9Q740_MOUSE]							4.26	2	610	67.9	9.38
F6R7E8	Protein Gm2663 OS=Mus musculus GN=Gm2663 PE=3 SV=1 - [F6R7E8_MOUSE]							8.1	1	247	26.6	6.93
F6ZQL0	Protein LYRIC (Fragment) OS=Mus musculus GN=Mtdh PE=1 SV=1 - [F6ZQL0_MOUSE]							9.55	2	220	24.4	9.31
F7AA45	RNA-binding protein 39 (Fragment) OS=Mus musculus GN=Rbm39 PE=1 SV=1 - [F7AA45_MOUSE]							27.65	8	311	33.9	5.15
F7BIL3	Protein Gm15409 (Fragment) OS=Mus musculus GN=Gm15409 PE=4 SV=1 - [F7BIL3_MOUSE]							13.83	1	94	9.9	11.71
G3UXN2	Kinesin-like protein KIFC1 (Fragment) OS=Mus musculus GN=Kifc1 PE=1 SV=1 - [G3UXN2_MOUSE]							5.05	1	218	24.3	9.82
P13405	Retinoblastoma-associated protein OS=Mus musculus GN=Rb1 PE=1 SV=2 - [RB_MOUSE]							1.3	2	921	105.3	7.93
P15864	Histone H1.2 OS=Mus musculus GN=Hist1h1c PE=1 SV=2 - [H12_MOUSE]							4.25	1	212	21.3	11
Q6P9R1	ATP-dependent RNA helicase DDX51 OS=Mus musculus GN=Ddx51 PE=2 SV=1 - [DDX51_MOUSE]							1.56	1	639	70.3	9.47
Q8BKS9	Pumilio domain-containing protein KIAA0020 OS=Mus musculus GN=Kiaa0020 PE=1 SV=2 - [K0020_MOUSE]							2.63	2	647	72.8	9.66
Q8BTI8	Serine/arginine repetitive matrix protein 2 OS=Mus musculus GN=Srrm2 PE=1 SV=3 - [SRRM2_MOUSE]							0.74	1	2703	294.7	12.03
Q9JKX4	Protein AATF OS=Mus musculus GN=Aatf PE=1 SV=1 - [AATF_MOUSE]							2.66	1	526	59.4	4.93
Q9QUK9	MCG15083 OS=Mus musculus GN=Try5 PE=1 SV=1 - [Q9QUK9_MOUSE]							8.13	2	246	26.3	5.3
F06
Q9Z1R9	MCG124046 OS=Mus musculus GN=Prss1 PE=1 SV=1 - [Q9Z1R9_MOUSE]	8.13	32	246	26.1	4.94		8.13	10	246	26.1	4.94
P63038	60 kDa heat shock protein, mitochondrial OS=Mus musculus GN=Hspd1 PE=1 SV=1 - [CH60_MOUSE]	35.43	28	573	60.9	6.18		11.69	5	573	60.9	6.18
P52480	Pyruvate kinase PKM OS=Mus musculus GN=Pkm PE=1 SV=4 - [KPYM_MOUSE]	37.1	24	531	57.8	7.47		6.78	3	531	57.8	7.47
B2M1R6	Heterogeneous nuclear ribonucleoprotein K OS=Mus musculus GN=Hnrnpk PE=1 SV=1 - [B2M1R6_MOUSE]	35.91	17	440	48.5	5.54		22.5	7	440	48.5	5.54
Q7TPV4	Myb-binding protein 1A OS=Mus musculus GN=Mybbp1a PE=1 SV=2 - [MBB1A_MOUSE]	11.9	13	1344	151.9	8.95		13.69	16	1344	151.9	8.95
Q8BK35	MCG2065, isoform CRA_c OS=Mus musculus GN=Gltscr2 PE=1 SV=1 - [Q8BK35_MOUSE]	18.39	11	484	55.8	10.35		18.6	9	484	55.8	10.35
P11983	T-complex protein 1 subunit alpha OS=Mus musculus GN=Tcp1 PE=1 SV=3 - [TCPA_MOUSE]	12.41	9	556	60.4	6.16		14.57	8	556	60.4	6.16
Q9D0R4	Probable ATP-dependent RNA helicase DDX56 OS=Mus musculus GN=Ddx56 PE=2 SV=1 - [DDX56_MOUSE]	10.44	9	546	61.2	9.17		13.37	12	546	61.2	9.17
E9Q0F0	Protein Krt78 OS=Mus musculus GN=Krt78 PE=1 SV=1 - [E9Q0F0_MOUSE]	2.25	8	1068	112.2	7.97
Q3U9G9	Lamin-B receptor OS=Mus musculus GN=Lbr PE=1 SV=2 - [LBR_MOUSE]	8.79	8	626	71.4	9.36		10.38	9	626	71.4	9.36
F8WGT2	Transmembrane protein 209 OS=Mus musculus GN=Tmem209 PE=1 SV=1 - [F8WGT2_MOUSE]	11.37	7	519	58.2	8.75		14.45	6	519	58.2	8.75
H3BL49	T-complex protein 1 subunit theta OS=Mus musculus GN=Cct8 PE=1 SV=1 - [H3BL49_MOUSE]	13.7	7	489	53	5.5		2.25	1	489	53	5.5
Q8R081	Heterogeneous nuclear ribonucleoprotein L OS=Mus musculus GN=Hnrnpl PE=1 SV=2 - [HNRPL_MOUSE]	12.8	7	586	63.9	8.1		1.71	2	586	63.9	8.1
E9Q133	T-complex protein 1 subunit gamma OS=Mus musculus GN=Cct3 PE=1 SV=1 - [E9Q133_MOUSE]	8.28	5	507	56.5	6.7
A6PWY4	WD repeat-containing protein 76 OS=Mus musculus GN=Wdr76 PE=2 SV=1 - [WDR76_MOUSE]	9	4	622	69	9.36
D3YYI8	Histone deacetylase OS=Mus musculus GN=Gm10093 PE=3 SV=1 - [D3YYI8_MOUSE]	10.79	4	482	55	5.43
Q9CPN9	Protein 2210010C04Rik OS=Mus musculus GN=2210010C04Rik PE=1 SV=1 - [Q9CPN9_MOUSE]	6.07	4	247	26.4	7.93		4.86	3	247	26.4	7.93
P80316	T-complex protein 1 subunit epsilon OS=Mus musculus GN=Cct5 PE=1 SV=1 - [TCPE_MOUSE]	6.28	3	541	59.6	6.02		6.28	3	541	59.6	6.02
Q69Z99	Zinc finger protein 512 OS=Mus musculus GN=Znf512 PE=2 SV=2 - [ZN512_MOUSE]	6.41	3	562	63.9	9.51		2.67	1	562	63.9	9.51
Q792Z1	MCG140784 OS=Mus musculus GN=Try10 PE=1 SV=1 - [Q792Z1_MOUSE]	4.07	3	246	26.2	5.83		4.07	3	246	26.2	5.83
A0A087WP00	Nucleolar protein 58 (Fragment) OS=Mus musculus GN=Nop58 PE=1 SV=1 - [A0A087WP00_MOUSE]	14.87	2	195	21.4	9.76		14.87	3	195	21.4	9.76
A2ACG7	Dolichyl-diphosphooligosaccharide--protein glycosyltransferase subunit 2 OS=Mus musculus GN=Rpn2 PE=1 SV=1 - [A2ACG7_MOUSE]	5.2	2	615	67.5	6.23		6.5	2	615	67.5	6.23
D3YXF8	Torsin-1A-interacting protein 1 (Fragment) OS=Mus musculus GN=Tor1aip1 PE=1 SV=2 - [D3YXF8_MOUSE]	16.67	2	102	11.5	10.39		16.67	1	102	11.5	10.39
E9Q5F4	Actin, cytoplasmic 1 (Fragment) OS=Mus musculus GN=Actb PE=1 SV=1 - [E9Q5F4_MOUSE]	7.55	2	265	29.4	5.11
F6R7E8	Protein Gm2663 OS=Mus musculus GN=Gm2663 PE=3 SV=1 - [F6R7E8_MOUSE]	8.1	2	247	26.6	6.93
P17809	Solute carrier family 2, facilitated glucose transporter member 1 OS=Mus musculus GN=Slc2a1 PE=1 SV=4 - [GTR1_MOUSE]	2.03	2	492	53.9	8.87
P43274	Histone H1.4 OS=Mus musculus GN=Hist1h1e PE=1 SV=2 - [H14_MOUSE]	9.59	2	219	22	11.11
P80313	T-complex protein 1 subunit eta OS=Mus musculus GN=Cct7 PE=1 SV=1 - [TCPH_MOUSE]	3.86	2	544	59.6	7.84		1.65	1	544	59.6	7.84
Q504P4	Heat shock cognate 71 kDa protein OS=Mus musculus GN=Hspa8 PE=1 SV=1 - [Q504P4_MOUSE]	4.31	2	627	68.7	5.52
Q60749	KH domain-containing, RNA-binding, signal transduction-associated protein 1 OS=Mus musculus GN=Khdrbs1 PE=1 SV=2 - [KHDR1_MOUSE]	5.42	2	443	48.3	8.72
Q8BGS1	Band 4.1-like protein 5 OS=Mus musculus GN=Epb41l5 PE=1 SV=1 - [E41L5_MOUSE]	4.1	2	731	81.6	6.39		4.1	2	731	81.6	6.39
Q9DAW6	U4/U6 small nuclear ribonucleoprotein Prp4 OS=Mus musculus GN=Prpf4 PE=1 SV=1 - [PRP4_MOUSE]	4.61	2	521	58.3	7.28
Q9EQP2	EH domain-containing protein 4 OS=Mus musculus GN=Ehd4 PE=1 SV=1 - [EHD4_MOUSE]	2.77	2	541	61.4	6.76		2.77	1	541	61.4	6.76
Q9WVK4	EH domain-containing protein 1 OS=Mus musculus GN=Ehd1 PE=1 SV=1 - [EHD1_MOUSE]	4.12	2	534	60.6	6.83
Q9Z2Q2	Lysine-rich nucleolar protein 1 OS=Mus musculus GN=Knop1 PE=1 SV=2 - [KNOP1_MOUSE]	4.39	2	478	53.8	9.8		5.23	2	478	53.8	9.8
A0A087WNV1	Arf-GAP domain and FG repeat-containing protein 1 OS=Mus musculus GN=Agfg1 PE=1 SV=1 - [A0A087WNV1_MOUSE]	3.65	1	521	53.9	8.92
A1E5L0	Cytokine-like protein C17 OS=Mus musculus GN=Cytl1 PE=1 SV=1 - [A1E5L0_MOUSE]	14.39	1	139	15.8	5.26
A2AEW0	Transcription factor E3 OS=Mus musculus GN=Tfe3 PE=1 SV=1 - [A2AEW0_MOUSE]	2.98	1	537	57.7	6.37		1.86	1	537	57.7	6.37
E9PWY9	Phenylalanine--tRNA ligase alpha subunit OS=Mus musculus GN=Farsa PE=1 SV=1 - [E9PWY9_MOUSE]	2.17	1	507	57.4	8.02
E9PZW0	Desmoplakin OS=Mus musculus GN=Dsp PE=1 SV=1 - [E9PZW0_MOUSE]	0.39	1	2284	261.3	6.92
E9QK34	Neuroligin-1 OS=Mus musculus GN=Nlgn1 PE=1 SV=1 - [E9QK34_MOUSE]	1.35	1	814	91	6.1
G3X8R4	General transcription factor II H, polypeptide 1 OS=Mus musculus GN=Gtf2h1 PE=1 SV=1 - [G3X8R4_MOUSE]	2.56	1	547	61.8	8.76
M0QWF0	BUB3-interacting and GLEBS motif-containing protein ZNF207 (Fragment) OS=Mus musculus GN=Zfp207 PE=1 SV=1 - [M0QWF0_MOUSE]	3.8	1	342	35.2	10.04		3.8	1	342	35.2	10.04
O08784	Treacle protein OS=Mus musculus GN=Tcof1 PE=1 SV=1 - [TCOF_MOUSE]	0.76	1	1320	134.9	9.35
O35841	Apoptosis inhibitor 5 OS=Mus musculus GN=Api5 PE=1 SV=2 - [API5_MOUSE]	1.98	1	504	56.7	5.92
P03975	IgE-binding protein OS=Mus musculus GN=Iap PE=2 SV=1 - [IGEB_MOUSE]	1.8	1	557	62.7	9.31
P0CG49	Polyubiquitin-B OS=Mus musculus GN=Ubb PE=2 SV=1 - [UBB_MOUSE]	11.8	1	305	34.3	7.53
P23475	X-ray repair cross-complementing protein 6 OS=Mus musculus GN=Xrcc6 PE=1 SV=5 - [XRCC6_MOUSE]	1.64	1	608	69.4	6.79		5.59	3	608	69.4	6.79
P26645	Myristoylated alanine-rich C-kinase substrate OS=Mus musculus GN=Marcks PE=1 SV=2 - [MARCS_MOUSE]	6.15	1	309	29.6	4.34
P41731	CD63 antigen OS=Mus musculus GN=Cd63 PE=1 SV=2 - [CD63_MOUSE]	4.62	1	238	25.7	6.98
P43276	Histone H1.5 OS=Mus musculus GN=Hist1h1b PE=1 SV=2 - [H15_MOUSE]	4.93	1	223	22.6	10.92		4.93	1	223	22.6	10.92
P48678	Prelamin-A/C OS=Mus musculus GN=Lmna PE=1 SV=2 - [LMNA_MOUSE]	1.35	1	665	74.2	6.98
P62046	Leucine-rich repeat and calponin homology domain-containing protein 1 OS=Mus musculus GN=Lrch1 PE=1 SV=2 - [LRCH1_MOUSE]	1.97	1	709	79	6.13
P80317	T-complex protein 1 subunit zeta OS=Mus musculus GN=Cct6a PE=1 SV=3 - [TCPZ_MOUSE]	3.95	1	531	58	7.08
P97855	Ras GTPase-activating protein-binding protein 1 OS=Mus musculus GN=G3bp1 PE=1 SV=1 - [G3BP1_MOUSE]	2.37	1	465	51.8	5.59
Q02257	Junction plakoglobin OS=Mus musculus GN=Jup PE=1 SV=3 - [PLAK_MOUSE]	2.68	1	745	81.7	6.14
Q08189	Protein-glutamine gamma-glutamyltransferase E OS=Mus musculus GN=Tgm3 PE=1 SV=2 - [TGM3_MOUSE]	1.88	1	693	77.3	6.81
Q62376	U1 small nuclear ribonucleoprotein 70 kDa OS=Mus musculus GN=Snrnp70 PE=1 SV=2 - [RU17_MOUSE]	2.9	1	448	52	9.94
Q6ZWV7	60S ribosomal protein L35 OS=Mus musculus GN=Rpl35 PE=2 SV=1 - [RL35_MOUSE]	8.13	1	123	14.5	11.05
Q76MZ3	Serine/threonine-protein phosphatase 2A 65 kDa regulatory subunit A alpha isoform OS=Mus musculus GN=Ppp2r1a PE=1 SV=3 - [2AAA_MOUSE]	1.7	1	589	65.3	5.11
Q7TS20	Olfactory receptor OS=Mus musculus GN=Olfr259 PE=3 SV=1 - [Q7TS20_MOUSE]	6.73	1	312	35.4	8.18
Q8BTS4	Nuclear pore complex protein Nup54 OS=Mus musculus GN=Nup54 PE=1 SV=1 - [NUP54_MOUSE]	1.76	1	510	55.7	7.02
Q8BVY0	Ribosomal L1 domain-containing protein 1 OS=Mus musculus GN=Rsl1d1 PE=2 SV=1 - [RL1D1_MOUSE]	1.77	1	452	50.4	9.98
Q8JZN5	Acyl-CoA dehydrogenase family member 9, mitochondrial OS=Mus musculus GN=Acad9 PE=1 SV=2 - [ACAD9_MOUSE]	2.08	1	625	68.7	7.46
Q8QZY1	Eukaryotic translation initiation factor 3 subunit L OS=Mus musculus GN=Eif3l PE=1 SV=1 - [EIF3L_MOUSE]	1.77	1	564	66.6	6.44
Q8R2T8	General transcription factor 3C polypeptide 5 OS=Mus musculus GN=Gtf3c5 PE=2 SV=2 - [TF3C5_MOUSE]	2.31	1	520	60.5	6.73
Q99JR8	SWI/SNF-related matrix-associated actin-dependent regulator of chromatin subfamily D member 2 OS=Mus musculus GN=Smarcd2 PE=2 SV=2 - [SMRD2_MOUSE]	2.07	1	531	59	9.64
Q99K48	Non-POU domain-containing octamer-binding protein OS=Mus musculus GN=Nono PE=1 SV=3 - [NONO_MOUSE]	1.9	1	473	54.5	8.95
Q99MY8	Histone-lysine N-methyltransferase ASH1L OS=Mus musculus GN=Ash1l PE=1 SV=3 - [ASH1L_MOUSE]	0.64	1	2958	331.1	9.35
Q9D024	Coiled-coil domain-containing protein 47 OS=Mus musculus GN=Ccdc47 PE=2 SV=2 - [CCD47_MOUSE]	1.66	1	483	55.8	4.84
Q9D0F9	Phosphoglucomutase-1 OS=Mus musculus GN=Pgm1 PE=1 SV=4 - [PGM1_MOUSE]	2.14	1	562	61.4	6.57
Q9D2E2	Target of EGR1 protein 1 OS=Mus musculus GN=Toe1 PE=1 SV=1 - [TOE1_MOUSE]	2.35	1	511	56.8	6.64
Q9D2Q8	Protein S100-A14 OS=Mus musculus GN=S100a14 PE=3 SV=1 - [S10AE_MOUSE]	14.42	1	104	11.6	5.5
Q9DAY9	Nucleophosmin OS=Mus musculus GN=Npm1 PE=1 SV=1 - [Q9DAY9_MOUSE]	3.5	1	257	28.4	4.69
V9GXM6	Copine-1 (Fragment) OS=Mus musculus GN=Cpne1 PE=1 SV=1 - [V9GXM6_MOUSE]	4.57	1	197	22	6.99
E9Q1R5	Voltage-dependent P/Q-type calcium channel subunit alpha-1A OS=Mus musculus GN=Cacna1a PE=1 SV=1 - [E9Q1R5_MOUSE]							0.26	1	2321	262	8.91
F6Q609	T-complex protein 1 subunit gamma (Fragment) OS=Mus musculus GN=Cct3 PE=1 SV=5 - [F6Q609_MOUSE]							3.58	1	307	34.4	5.63
F6XJA1	Myelin expression factor 2 (Fragment) OS=Mus musculus GN=Myef2 PE=1 SV=1 - [F6XJA1_MOUSE]							4.93	3	446	48	9.26
F6YHA9	Protein Gm5129 OS=Mus musculus GN=Gm5129 PE=4 SV=1 - [F6YHA9_MOUSE]							12.12	1	99	10.7	11.27
F7CHQ7	Nucleolar protein 56 (Fragment) OS=Mus musculus GN=Nop56 PE=1 SV=1 - [F7CHQ7_MOUSE]							5.86	1	222	24.4	9.44
G3UW57	RAB11 family interacting protein 2 (Class I), isoform CRA_a OS=Mus musculus GN=Rab11fip2 PE=1 SV=1 - [G3UW57_MOUSE]							4.05	1	370	41.7	9.35
P01108	Myc proto-oncogene protein OS=Mus musculus GN=Myc PE=1 SV=1 - [MYC_MOUSE]							2.51	1	439	48.9	5.77
P14115	60S ribosomal protein L27a OS=Mus musculus GN=Rpl27a PE=2 SV=5 - [RL27A_MOUSE]							7.43	1	148	16.6	11.12
P15864	Histone H1.2 OS=Mus musculus GN=Hist1h1c PE=1 SV=2 - [H12_MOUSE]							9.91	3	212	21.3	11
P17809	Solute carrier family 2, facilitated glucose transporter member 1 OS=Mus musculus GN=Slc2a1 PE=1 SV=4 - [GTR1_MOUSE]							2.03	2	492	53.9	8.87
P27659	60S ribosomal protein L3 OS=Mus musculus GN=Rpl3 PE=1 SV=3 - [RL3_MOUSE]							1.74	1	403	46.1	10.21
Q3ZAR9	Nr2c2 protein OS=Mus musculus GN=Nr2c2 PE=1 SV=1 - [Q3ZAR9_MOUSE]							2.4	1	501	54.6	6.83
Q61749	Translation initiation factor eIF-2B subunit delta OS=Mus musculus GN=Eif2b4 PE=2 SV=2 - [EI2BD_MOUSE]							2.1	1	524	57.6	9.25
Q8BQ10	Histone deacetylase 2 OS=Mus musculus GN=Hdac2 PE=1 SV=1 - [Q8BQ10_MOUSE]							7.89	3	304	34.7	7.91
Q8BVZ1	Perilipin-5 OS=Mus musculus GN=Plin5 PE=1 SV=1 - [PLIN5_MOUSE]							1.94	1	463	50.4	5.44
Q8VEE4	Replication protein A 70 kDa DNA-binding subunit OS=Mus musculus GN=Rpa1 PE=1 SV=1 - [RFA1_MOUSE]							1.77	1	623	69	7.91
Z4YK23	WD repeat-containing protein 76 OS=Mus musculus GN=Wdr76 PE=1 SV=1 - [Z4YK23_MOUSE]							7.81	2	320	34.7	7.27
F07
P20152	Vimentin OS=Mus musculus GN=Vim PE=1 SV=3 - [VIME_MOUSE]	57.08	49	466	53.7	5.12		51.93	39	466	53.7	5.12
P68372	Tubulin beta-4B chain OS=Mus musculus GN=Tubb4b PE=1 SV=1 - [TBB4B_MOUSE]	43.6	43	445	49.8	4.89		43.6	41	445	49.8	4.89
P99024	Tubulin beta-5 chain OS=Mus musculus GN=Tubb5 PE=1 SV=1 - [TBB5_MOUSE]	36.49	39	444	49.6	4.89		40.32	37	444	49.6	4.89
Q7TMM9	Tubulin beta-2A chain OS=Mus musculus GN=Tubb2a PE=1 SV=1 - [TBB2A_MOUSE]	38.2	35	445	49.9	4.89
Q922F4	Tubulin beta-6 chain OS=Mus musculus GN=Tubb6 PE=1 SV=1 - [TBB6_MOUSE]	34.23	29	447	50.1	4.89		41.16	32	447	50.1	4.89
Q03265	ATP synthase subunit alpha, mitochondrial OS=Mus musculus GN=Atp5a1 PE=1 SV=1 - [ATPA_MOUSE]	31.28	26	553	59.7	9.19		34.72	23	553	59.7	9.19
Q61029	Lamina-associated polypeptide 2, isoforms beta/delta/epsilon/gamma OS=Mus musculus GN=Tmpo PE=1 SV=4 - [LAP2B_MOUSE]	50.22	26	452	50.3	9.45		50.22	26	452	50.3	9.45
P68373	Tubulin alpha-1C chain OS=Mus musculus GN=Tuba1c PE=1 SV=1 - [TBA1C_MOUSE]	30.51	20	449	49.9	5.1		32.07	20	449	49.9	5.1
Q7TPV4	Myb-binding protein 1A OS=Mus musculus GN=Mybbp1a PE=1 SV=2 - [MBB1A_MOUSE]	16.37	20	1344	151.9	8.95
P56480	ATP synthase subunit beta, mitochondrial OS=Mus musculus GN=Atp5b PE=1 SV=2 - [ATPB_MOUSE]	36.48	19	529	56.3	5.34		25.14	13	529	56.3	5.34
Q9Z1R9	MCG124046 OS=Mus musculus GN=Prss1 PE=1 SV=1 - [Q9Z1R9_MOUSE]	8.13	19	246	26.1	4.94		8.13	35	246	26.1	4.94
P05214	Tubulin alpha-3 chain OS=Mus musculus GN=Tuba3a PE=1 SV=1 - [TBA3_MOUSE]	25.33	17	450	49.9	5.1
O54724	Polymerase I and transcript release factor OS=Mus musculus GN=Ptrf PE=1 SV=1 - [PTRF_MOUSE]	26.79	16	392	43.9	5.52		27.3	12	392	43.9	5.52
P53395	Lipoamide acyltransferase component of branched-chain alpha-keto acid dehydrogenase complex, mitochondrial OS=Mus musculus GN=Dbt PE=1 SV=2 - [ODB2_MOUSE]	20.54	14	482	53.2	8.6		22.41	21	482	53.2	8.6
Q9R002	Interferon-activable protein 202 OS=Mus musculus GN=Ifi202 PE=1 SV=3 - [IFI2_MOUSE]	20	14	445	50.4	8.48		24.49	16	445	50.4	8.48
P68368	Tubulin alpha-4A chain OS=Mus musculus GN=Tuba4a PE=1 SV=1 - [TBA4A_MOUSE]	21.88	12	448	49.9	5.06
Q8CB58	MCG13402, isoform CRA_d OS=Mus musculus GN=Ptbp1 PE=1 SV=1 - [Q8CB58_MOUSE]	23.72	12	489	52.6	9.03
Q91XV3	Brain acid soluble protein 1 OS=Mus musculus GN=Basp1 PE=1 SV=3 - [BASP1_MOUSE]	60.62	11	226	22.1	4.51		56.19	5	226	22.1	4.51
Q9JJZ2	Tubulin alpha-8 chain OS=Mus musculus GN=Tuba8 PE=1 SV=1 - [TBA8_MOUSE]	17.15	9	449	50	5.1		18.71	11	449	50	5.1
E9Q1Z0	Protein 4732456N10Rik OS=Mus musculus GN=4732456N10Rik PE=1 SV=1 - [E9Q1Z0_MOUSE]	5.95	6	538	58.2	8.25
Q3TFK5	G patch domain-containing protein 4 OS=Mus musculus GN=Gpatch4 PE=1 SV=1 - [GPTC4_MOUSE]	14.46	6	415	46.5	9.39		14.7	5	415	46.5	9.39
B2M1R6	Heterogeneous nuclear ribonucleoprotein K OS=Mus musculus GN=Hnrnpk PE=1 SV=1 - [B2M1R6_MOUSE]	14.77	5	440	48.5	5.54		12.95	4	440	48.5	5.54
Q792Z1	MCG140784 OS=Mus musculus GN=Try10 PE=1 SV=1 - [Q792Z1_MOUSE]	4.07	5	246	26.2	5.83		4.07	4	246	26.2	5.83
Q8BHD7	Polypyrimidine tract-binding protein 3 OS=Mus musculus GN=Ptbp3 PE=2 SV=1 - [PTBP3_MOUSE]	3.25	5	523	56.7	9.13		6.69	6	523	56.7	9.13
G8JL51	DNA-directed RNA polymerase I subunit RPA49 (Fragment) OS=Mus musculus GN=Polr1e PE=1 SV=1 - [G8JL51_MOUSE]	8.11	4	407	45.9	9.16		10.07	4	407	45.9	9.16
P60122	RuvB-like 1 OS=Mus musculus GN=Ruvbl1 PE=1 SV=1 - [RUVB1_MOUSE]	9.21	4	456	50.2	6.42		2.41	1	456	50.2	6.42
Q76KJ5	DNA-directed RNA polymerase I subunit RPA34 OS=Mus musculus GN=Cd3eap PE=1 SV=2 - [RPA34_MOUSE]	6.52	4	399	43.1	9.61		9.52	4	399	43.1	9.61
Q99KP6	Pre-mRNA-processing factor 19 OS=Mus musculus GN=Prpf19 PE=1 SV=1 - [PRP19_MOUSE]	7.54	4	504	55.2	6.61		1.59	1	504	55.2	6.61
O08749	Dihydrolipoyl dehydrogenase, mitochondrial OS=Mus musculus GN=Dld PE=1 SV=2 - [DLDH_MOUSE]	7.07	3	509	54.2	7.9
Q61753	D-3-phosphoglycerate dehydrogenase OS=Mus musculus GN=Phgdh PE=1 SV=3 - [SERA_MOUSE]	7.5	3	533	56.5	6.54
Q8C1B7	Septin-11 OS=Mus musculus GN=Sept11 PE=1 SV=4 - [SEP11_MOUSE]	9.98	3	431	49.7	6.68
Q9CPN9	Protein 2210010C04Rik OS=Mus musculus GN=2210010C04Rik PE=1 SV=1 - [Q9CPN9_MOUSE]	4.86	3	247	26.4	7.93		4.86	3	247	26.4	7.93
F6R7E8	Protein Gm2663 OS=Mus musculus GN=Gm2663 PE=3 SV=1 - [F6R7E8_MOUSE]	8.1	2	247	26.6	6.93
O08784	Treacle protein OS=Mus musculus GN=Tcof1 PE=1 SV=1 - [TCOF_MOUSE]	1.59	2	1320	134.9	9.35
P14211	Calreticulin OS=Mus musculus GN=Calr PE=1 SV=1 - [CALR_MOUSE]	4.33	2	416	48	4.49
P28658	Ataxin-10 OS=Mus musculus GN=Atxn10 PE=1 SV=2 - [ATX10_MOUSE]	5.89	2	475	53.7	5.25
P28659	CUGBP Elav-like family member 1 OS=Mus musculus GN=Celf1 PE=1 SV=2 - [CELF1_MOUSE]	4.94	2	486	52.1	8.46
P47738	Aldehyde dehydrogenase, mitochondrial OS=Mus musculus GN=Aldh2 PE=1 SV=1 - [ALDH2_MOUSE]	5.2	2	519	56.5	7.62		2.5	1	519	56.5	7.62
P59325	Eukaryotic translation initiation factor 5 OS=Mus musculus GN=Eif5 PE=1 SV=1 - [IF5_MOUSE]	2.56	2	429	48.9	5.52
P63038	60 kDa heat shock protein, mitochondrial OS=Mus musculus GN=Hspd1 PE=1 SV=1 - [CH60_MOUSE]	3.66	2	573	60.9	6.18
Q08288	Cell growth-regulating nucleolar protein OS=Mus musculus GN=Lyar PE=1 SV=2 - [LYAR_MOUSE]	9.28	2	388	43.7	9.5
Q9CZN7	Serine hydroxymethyltransferase OS=Mus musculus GN=Shmt2 PE=1 SV=1 - [Q9CZN7_MOUSE]	4.37	2	504	55.7	8.47		2.18	1	504	55.7	8.47
Q9DAY9	Nucleophosmin OS=Mus musculus GN=Npm1 PE=1 SV=1 - [Q9DAY9_MOUSE]	3.5	2	257	28.4	4.69		3.5	1	257	28.4	4.69
Q9QUK9	MCG15083 OS=Mus musculus GN=Try5 PE=1 SV=1 - [Q9QUK9_MOUSE]	8.13	2	246	26.3	5.3		8.13	2	246	26.3	5.3
A0A0A6YVP3	Filaggrin-2 (Fragment) OS=Mus musculus GN=Flg2 PE=1 SV=1 - [A0A0A6YVP3_MOUSE]	2.83	1	424	46	8.4
A2AAW9	Eukaryotic translation initiation factor 2 subunit 3, X-linked OS=Mus musculus GN=Eif2s3x PE=1 SV=1 - [A2AAW9_MOUSE]	4.07	1	344	37.2	7.24
B1ARS0	Adenylyl cyclase-associated protein (Fragment) OS=Mus musculus GN=Cap1 PE=1 SV=1 - [B1ARS0_MOUSE]	11.59	1	164	17.9	6.38
D3YW26	Protein Tada2b OS=Mus musculus GN=Tada2b PE=1 SV=1 - [D3YW26_MOUSE]	2.03	1	345	40	8.81
D3YXQ8	RuvB-like 2 (Fragment) OS=Mus musculus GN=Ruvbl2 PE=1 SV=1 - [D3YXQ8_MOUSE]	5.43	1	221	23.5	8.88
E9PYK3	Protein Parp4 OS=Mus musculus GN=Parp4 PE=1 SV=1 - [E9PYK3_MOUSE]	0.61	1	1969	216	6.07
E9Q8Y1	Protein DEK (Fragment) OS=Mus musculus GN=Dek PE=1 SV=1 - [E9Q8Y1_MOUSE]	4.46	1	202	23	5.63
F7CHQ7	Nucleolar protein 56 (Fragment) OS=Mus musculus GN=Nop56 PE=1 SV=1 - [F7CHQ7_MOUSE]	5.86	1	222	24.4	9.44		5.86	1	222	24.4	9.44
G3X9W7	Runt related transcription factor 1, isoform CRA_b OS=Mus musculus GN=Runx1 PE=1 SV=1 - [G3X9W7_MOUSE]	2.33	1	387	41.2	8.97
O54941	SWI/SNF-related matrix-associated actin-dependent regulator of chromatin subfamily E member 1 OS=Mus musculus GN=Smarce1 PE=1 SV=1 - [SMCE1_MOUSE]	3.65	1	411	46.6	4.88
P11103	Poly [ADP-ribose] polymerase 1 OS=Mus musculus GN=Parp1 PE=1 SV=3 - [PARP1_MOUSE]	1.28	1	1013	113	8.95
P11983	T-complex protein 1 subunit alpha OS=Mus musculus GN=Tcp1 PE=1 SV=3 - [TCPA_MOUSE]	2.16	1	556	60.4	6.16
P17809	Solute carrier family 2, facilitated glucose transporter member 1 OS=Mus musculus GN=Slc2a1 PE=1 SV=4 - [GTR1_MOUSE]	2.03	1	492	53.9	8.87		6.91	2	492	53.9	8.87
P43274	Histone H1.4 OS=Mus musculus GN=Hist1h1e PE=1 SV=2 - [H14_MOUSE]	5.48	1	219	22	11.11		9.59	2	219	22	11.11
P43276	Histone H1.5 OS=Mus musculus GN=Hist1h1b PE=1 SV=2 - [H15_MOUSE]	4.93	1	223	22.6	10.92		4.93	1	223	22.6	10.92
P52480	Pyruvate kinase PKM OS=Mus musculus GN=Pkm PE=1 SV=4 - [KPYM_MOUSE]	3.01	1	531	57.8	7.47
P62192	26S protease regulatory subunit 4 OS=Mus musculus GN=Psmc1 PE=1 SV=1 - [PRS4_MOUSE]	2.73	1	440	49.2	6.21
P80314	T-complex protein 1 subunit beta OS=Mus musculus GN=Cct2 PE=1 SV=4 - [TCPB_MOUSE]	2.24	1	535	57.4	6.4
Q3TWW8	Serine/arginine-rich splicing factor 6 OS=Mus musculus GN=Srsf6 PE=1 SV=1 - [SRSF6_MOUSE]	2.65	1	339	39	11.46
Q5SP86	Serine/threonine-protein kinase VRK2 (Fragment) OS=Mus musculus GN=Vrk2 PE=1 SV=1 - [Q5SP86_MOUSE]	8.11	1	111	12.9	9.6
Q5SZT7	Protein Nkapl OS=Mus musculus GN=Nkapl PE=1 SV=1 - [Q5SZT7_MOUSE]	2.53	1	395	44.9	9.76
Q61754	Kallikrein 1-related peptidase b24 OS=Mus musculus GN=Klk1b24 PE=2 SV=3 - [K1B24_MOUSE]	3.8	1	263	28.9	8.16
Q8BLI0	ADAMTS-like protein 1 OS=Mus musculus GN=Adamtsl1 PE=2 SV=2 - [ATL1_MOUSE]	0.63	1	1745	191.9	7.59
Q8R409	Protein HEXIM1 OS=Mus musculus GN=Hexim1 PE=1 SV=1 - [HEXI1_MOUSE]	4.78	1	356	40.2	5.38
Q91WM3	U3 small nucleolar RNA-interacting protein 2 OS=Mus musculus GN=Rrp9 PE=1 SV=1 - [U3IP2_MOUSE]	2.11	1	475	52.1	7.88
Q922J9	Fatty acyl-CoA reductase 1 OS=Mus musculus GN=Far1 PE=1 SV=1 - [FACR1_MOUSE]	2.52	1	515	59.4	9.19
Q9CY58	Plasminogen activator inhibitor 1 RNA-binding protein OS=Mus musculus GN=Serbp1 PE=1 SV=2 - [PAIRB_MOUSE]	2.21	1	407	44.7	8.54
Q9DBG5	Perilipin-3 OS=Mus musculus GN=Plin3 PE=1 SV=1 - [PLIN3_MOUSE]	4.12	1	437	47.2	5.62
Q9JKB3	Y-box-binding protein 3 OS=Mus musculus GN=Ybx3 PE=1 SV=2 - [YBOX3_MOUSE]	5.26	1	361	38.8	9.69
Q9WUM3	Coronin-1B OS=Mus musculus GN=Coro1b PE=1 SV=1 - [COR1B_MOUSE]	1.86	1	484	53.9	5.78
A0A0A0MQD2	Y-box-binding protein 2 OS=Mus musculus GN=Ybx2 PE=1 SV=1 - [A0A0A0MQD2_MOUSE]							6.03	1	282	31.4	11.12
A0A0A6YY12	Lamin-B receptor (Fragment) OS=Mus musculus GN=Lbr PE=1 SV=1 - [A0A0A6YY12_MOUSE]							5.45	1	202	22.8	8.09
A2A4Q0	60S ribosomal protein L27 (Fragment) OS=Mus musculus GN=Rpl27 PE=1 SV=1 - [A2A4Q0_MOUSE]							10.34	1	87	10.4	10.36
E9Q0F0	Protein Krt78 OS=Mus musculus GN=Krt78 PE=1 SV=1 - [E9Q0F0_MOUSE]							1.12	1	1068	112.2	7.97
F6R7E8	Protein Gm2663 OS=Mus musculus GN=Gm2663 PE=3 SV=1 - [F6R7E8_MOUSE]							8.1	3	247	26.6	6.93
F6W322	Heterogeneous nuclear ribonucleoprotein M (Fragment) OS=Mus musculus GN=Hnrnpm PE=1 SV=1 - [F6W322_MOUSE]							4.12	1	243	25.5	7.06
F6WX90	Actin, alpha cardiac muscle 1 (Fragment) OS=Mus musculus GN=Actc1 PE=4 SV=1 - [F6WX90_MOUSE]							23.26	1	43	4.5	4.81
G3UWD2	Runt related transcription factor 1, isoform CRA_c OS=Mus musculus GN=Runx1 PE=1 SV=1 - [G3UWD2_MOUSE]							3.77	2	451	48.6	9.35
O08749	Dihydrolipoyl dehydrogenase, mitochondrial OS=Mus musculus GN=Dld PE=1 SV=2 - [DLDH_MOUSE]							4.52	2	509	54.2	7.9
P15864	Histone H1.2 OS=Mus musculus GN=Hist1h1c PE=1 SV=2 - [H12_MOUSE]							9.91	2	212	21.3	11
P27659	60S ribosomal protein L3 OS=Mus musculus GN=Rpl3 PE=1 SV=3 - [RL3_MOUSE]							2.98	1	403	46.1	10.21
P51830	Adenylate cyclase type 9 OS=Mus musculus GN=Adcy9 PE=1 SV=1 - [ADCY9_MOUSE]							0.44	1	1353	150.9	7.21
P60879	Synaptosomal-associated protein 25 OS=Mus musculus GN=Snap25 PE=1 SV=1 - [SNP25_MOUSE]							5.34	1	206	23.3	4.77
Q00519	Xanthine dehydrogenase/oxidase OS=Mus musculus GN=Xdh PE=1 SV=5 - [XDH_MOUSE]							0.6	1	1335	146.5	7.56
Q08288	Cell growth-regulating nucleolar protein OS=Mus musculus GN=Lyar PE=1 SV=2 - [LYAR_MOUSE]							5.67	1	388	43.7	9.5
Q149C2	TRAF3-interacting protein 1 OS=Mus musculus GN=Traf3ip1 PE=1 SV=2 - [MIPT3_MOUSE]							7.2	1	625	71	8.38
Q61753	D-3-phosphoglycerate dehydrogenase OS=Mus musculus GN=Phgdh PE=1 SV=3 - [SERA_MOUSE]							2.06	1	533	56.5	6.54
Q7TPV4	Myb-binding protein 1A OS=Mus musculus GN=Mybbp1a PE=1 SV=2 - [MBB1A_MOUSE]							15.4	19	1344	151.9	8.95
Q810D6	Glutamate-rich WD repeat-containing protein 1 OS=Mus musculus GN=Grwd1 PE=2 SV=2 - [GRWD1_MOUSE]							3.59	1	446	49.2	4.81
Q8BGJ5	MCG13402, isoform CRA_a OS=Mus musculus GN=Ptbp1 PE=1 SV=1 - [Q8BGJ5_MOUSE]							24.2	14	529	56.9	9.17
Q8BK35	MCG2065, isoform CRA_c OS=Mus musculus GN=Gltscr2 PE=1 SV=1 - [Q8BK35_MOUSE]							5.17	2	484	55.8	10.35
Q8BN21	Serine/threonine-protein kinase VRK2 OS=Mus musculus GN=Vrk2 PE=1 SV=2 - [VRK2_MOUSE]							2.58	1	503	58.1	9.04
Q8BTI8	Serine/arginine repetitive matrix protein 2 OS=Mus musculus GN=Srrm2 PE=1 SV=3 - [SRRM2_MOUSE]							0.74	1	2703	294.7	12.03
Q8CDI6	Coiled-coil domain-containing protein 158 OS=Mus musculus GN=Ccdc158 PE=2 SV=1 - [CD158_MOUSE]							0.72	1	1109	126.7	6.4
Q8VFC5	Olfactory receptor OS=Mus musculus GN=Olfr1410 PE=2 SV=1 - [Q8VFC5_MOUSE]							6.52	1	322	35	8.41
Q922J9	Fatty acyl-CoA reductase 1 OS=Mus musculus GN=Far1 PE=1 SV=1 - [FACR1_MOUSE]							4.08	2	515	59.4	9.19
Q99KQ4	Nicotinamide phosphoribosyltransferase OS=Mus musculus GN=Nampt PE=1 SV=1 - [NAMPT_MOUSE]							2.65	1	491	55.4	7.15
Q9ERD7	Tubulin beta-3 chain OS=Mus musculus GN=Tubb3 PE=1 SV=1 - [TBB3_MOUSE]							30	32	450	50.4	4.93
F08
Q7TPV4	Myb-binding protein 1A OS=Mus musculus GN=Mybbp1a PE=1 SV=2 - [MBB1A_MOUSE]	14.81	23	1344	151.9	8.95		8.41	15	1344	151.9	8.95
P43274	Histone H1.4 OS=Mus musculus GN=Hist1h1e PE=1 SV=2 - [H14_MOUSE]	15.07	11	219	22	11.11		15.53	9	219	22	11.11
Q9Z1R9	MCG124046 OS=Mus musculus GN=Prss1 PE=1 SV=1 - [Q9Z1R9_MOUSE]	8.13	11	246	26.1	4.94		8.13	15	246	26.1	4.94
P15864	Histone H1.2 OS=Mus musculus GN=Hist1h1c PE=1 SV=2 - [H12_MOUSE]	15.57	8	212	21.3	11		15.57	8	212	21.3	11
Q91XB0	Three-prime repair exonuclease 1 OS=Mus musculus GN=Trex1 PE=1 SV=2 - [TREX1_MOUSE]	15.61	8	314	33.7	7.99		15.29	7	314	33.7	7.99
P43276	Histone H1.5 OS=Mus musculus GN=Hist1h1b PE=1 SV=2 - [H15_MOUSE]	10.76	7	223	22.6	10.92		15.25	8	223	22.6	10.92
E9Q070	Uncharacterized protein OS=Mus musculus GN=Gm8730 PE=1 SV=1 - [E9Q070_MOUSE]	18.61	5	317	34.2	6.25
P49312	Heterogeneous nuclear ribonucleoprotein A1 OS=Mus musculus GN=Hnrnpa1 PE=1 SV=2 - [ROA1_MOUSE]	18.75	5	320	34.2	9.23
Q60817	Nascent polypeptide-associated complex subunit alpha OS=Mus musculus GN=Naca PE=1 SV=1 - [NACA_MOUSE]	19.53	5	215	23.4	4.56
Q792Z1	MCG140784 OS=Mus musculus GN=Try10 PE=1 SV=1 - [Q792Z1_MOUSE]	4.07	5	246	26.2	5.83		4.07	3	246	26.2	5.83
Q9CPN9	Protein 2210010C04Rik OS=Mus musculus GN=2210010C04Rik PE=1 SV=1 - [Q9CPN9_MOUSE]	6.07	5	247	26.4	7.93		6.07	4	247	26.4	7.93
A0A0A6YWC8	Vimentin OS=Mus musculus GN=Vim PE=1 SV=1 - [A0A0A6YWC8_MOUSE]	10.07	4	427	49.2	5.12
D3YUQ9	Elongation factor 1-delta (Fragment) OS=Mus musculus GN=Eef1d PE=1 SV=5 - [D3YUQ9_MOUSE]	24.74	3	194	21.5	5.54
O08784	Treacle protein OS=Mus musculus GN=Tcof1 PE=1 SV=1 - [TCOF_MOUSE]	3.03	3	1320	134.9	9.35		4.47	4	1320	134.9	9.35
P08249	Malate dehydrogenase, mitochondrial OS=Mus musculus GN=Mdh2 PE=1 SV=3 - [MDHM_MOUSE]	7.69	3	338	35.6	8.68
Q5SSK3	Transcription elongation factor, mitochondrial OS=Mus musculus GN=Tefm PE=2 SV=1 - [TEFM_MOUSE]	7.69	3	364	41.8	9.51
Q61029	Lamina-associated polypeptide 2, isoforms beta/delta/epsilon/gamma OS=Mus musculus GN=Tmpo PE=1 SV=4 - [LAP2B_MOUSE]	9.96	3	452	50.3	9.45		6.42	2	452	50.3	9.45
Q9CY50	Translocon-associated protein subunit alpha OS=Mus musculus GN=Ssr1 PE=1 SV=1 - [SSRA_MOUSE]	3.85	3	286	32	4.45		6.64	3	286	32	4.45
A2A6G9	LIM and SH3 domain protein 1 (Fragment) OS=Mus musculus GN=Lasp1 PE=1 SV=1 - [A2A6G9_MOUSE]	17.83	2	129	15.1	8.87		23.21	1	56	6.5	8.5
O35387	HCLS1-associated protein X-1 OS=Mus musculus GN=Hax1 PE=1 SV=1 - [HAX1_MOUSE]	6.07	2	280	31.6	4.91		10	2	280	31.6	4.91
O88569	Heterogeneous nuclear ribonucleoproteins A2/B1 OS=Mus musculus GN=Hnrnpa2b1 PE=1 SV=2 - [ROA2_MOUSE]	11.33	2	353	37.4	8.95
P52875	Transmembrane protein 165 OS=Mus musculus GN=Tmem165 PE=2 SV=2 - [TM165_MOUSE]	3.41	2	323	34.8	7.46		3.41	1	323	34.8	7.46
P61620	Protein transport protein Sec61 subunit alpha isoform 1 OS=Mus musculus GN=Sec61a1 PE=2 SV=2 - [S61A1_MOUSE]	6.09	2	476	52.2	8.06		12.82	6	476	52.2	8.06
P70372	ELAV-like protein 1 OS=Mus musculus GN=Elavl1 PE=1 SV=2 - [ELAV1_MOUSE]	6.13	2	326	36.1	9.04
P99024	Tubulin beta-5 chain OS=Mus musculus GN=Tubb5 PE=1 SV=1 - [TBB5_MOUSE]	6.08	2	444	49.6	4.89		4.28	2	444	49.6	4.89
Q8BP67	60S ribosomal protein L24 OS=Mus musculus GN=Rpl24 PE=1 SV=2 - [RL24_MOUSE]	8.28	2	157	17.8	11.25		8.28	1	157	17.8	11.25
Q922Q8	Leucine-rich repeat-containing protein 59 OS=Mus musculus GN=Lrrc59 PE=1 SV=1 - [LRC59_MOUSE]	8.14	2	307	34.9	9.52		3.26	2	307	34.9	9.52
Q9DAY9	Nucleophosmin OS=Mus musculus GN=Npm1 PE=1 SV=1 - [Q9DAY9_MOUSE]	3.5	2	257	28.4	4.69		3.5	1	257	28.4	4.69
A0A0A6YW33	MCG18090 OS=Mus musculus GN=Gm6525 PE=4 SV=1 - [A0A0A6YW33_MOUSE]	7.55	1	106	12.4	10.56
A2A547	Ribosomal protein L19 OS=Mus musculus GN=Rpl19 PE=1 SV=1 - [A2A547_MOUSE]	4.64	1	194	23.2	11.47		4.64	1	194	23.2	11.47
A2AIM5	Tropomyosin beta chain (Fragment) OS=Mus musculus GN=Tpm2 PE=1 SV=5 - [A2AIM5_MOUSE]	9.43	1	106	12.3	4.91
A2AU61	RNA-binding protein Raly (Fragment) OS=Mus musculus GN=Raly PE=1 SV=1 - [A2AU61_MOUSE]	3.79	1	211	23.1	10.49
B0V2N8	Annexin (Fragment) OS=Mus musculus GN=Anxa2 PE=1 SV=1 - [B0V2N8_MOUSE]	5.11	1	176	19.6	5.96
D3YWD5	Major facilitator superfamily domain-containing protein 10 (Fragment) OS=Mus musculus GN=Mfsd10 PE=1 SV=5 - [D3YWD5_MOUSE]	5.38	1	279	30.1	10.17
D3Z0S6	U1 small nuclear ribonucleoprotein A (Fragment) OS=Mus musculus GN=Snrpa PE=1 SV=1 - [D3Z0S6_MOUSE]	3.24	1	247	27.4	9.85
D3Z6F5	ATP synthase subunit alpha OS=Mus musculus GN=Atp5a1 PE=1 SV=1 - [D3Z6F5_MOUSE]	2.39	1	503	54.6	8.24		2.39	1	503	54.6	8.24
E9PZW0	Desmoplakin OS=Mus musculus GN=Dsp PE=1 SV=1 - [E9PZW0_MOUSE]	0.66	1	2284	261.3	6.92
E9Q855	Secretory carrier-associated membrane protein 3 OS=Mus musculus GN=Scamp3 PE=1 SV=1 - [E9Q855_MOUSE]	5.08	1	315	34.5	8.16
F6QL70	Protein Gm17669 OS=Mus musculus GN=Gm17669 PE=4 SV=1 - [F6QL70_MOUSE]	7.14	1	154	17	11.84
F7AI47	Serine/arginine-rich-splicing factor 1 (Fragment) OS=Mus musculus GN=Srsf1 PE=1 SV=1 - [F7AI47_MOUSE]	9.43	1	106	11.6	9.76
H3BLF7	Guanine nucleotide-binding protein G(I)/G(S)/G(T) subunit beta-1 (Fragment) OS=Mus musculus GN=Gnb1 PE=1 SV=1 - [H3BLF7_MOUSE]	9.26	1	108	12.3	9.57		9.26	1	108	12.3	9.57
J3QMC5	Protein Mdn1 OS=Mus musculus GN=Mdn1 PE=1 SV=1 - [J3QMC5_MOUSE]	0.29	1	5582	629.2	5.73
O09167	60S ribosomal protein L21 OS=Mus musculus GN=Rpl21 PE=2 SV=3 - [RL21_MOUSE]	9.38	1	160	18.6	10.49		9.38	1	160	18.6	10.49
O35593	26S proteasome non-ATPase regulatory subunit 14 OS=Mus musculus GN=Psmd14 PE=1 SV=2 - [PSDE_MOUSE]	4.19	1	310	34.6	6.52
O35639	Annexin A3 OS=Mus musculus GN=Anxa3 PE=1 SV=4 - [ANXA3_MOUSE]	3.41	1	323	36.4	5.76
P14115	60S ribosomal protein L27a OS=Mus musculus GN=Rpl27a PE=2 SV=5 - [RL27A_MOUSE]	7.43	1	148	16.6	11.12		7.43	1	148	16.6	11.12
P14152	Malate dehydrogenase, cytoplasmic OS=Mus musculus GN=Mdh1 PE=1 SV=3 - [MDHC_MOUSE]	2.99	1	334	36.5	6.58
P52592	Sphingosine 1-phosphate receptor 2 OS=Mus musculus GN=S1pr2 PE=1 SV=3 - [S1PR2_MOUSE]	3.69	1	352	38.8	9.25
P53395	Lipoamide acyltransferase component of branched-chain alpha-keto acid dehydrogenase complex, mitochondrial OS=Mus musculus GN=Dbt PE=1 SV=2 - [ODB2_MOUSE]	1.87	1	482	53.2	8.6		1.87	1	482	53.2	8.6
P61358	60S ribosomal protein L27 OS=Mus musculus GN=Rpl27 PE=1 SV=2 - [RL27_MOUSE]	15.44	1	136	15.8	10.56
P62242	40S ribosomal protein S8 OS=Mus musculus GN=Rps8 PE=1 SV=2 - [RS8_MOUSE]	6.25	1	208	24.2	10.32
P68373	Tubulin alpha-1C chain OS=Mus musculus GN=Tuba1c PE=1 SV=1 - [TBA1C_MOUSE]	2.23	1	449	49.9	5.1
Q08288	Cell growth-regulating nucleolar protein OS=Mus musculus GN=Lyar PE=1 SV=2 - [LYAR_MOUSE]	5.67	1	388	43.7	9.5
Q3THM8	Emerin OS=Mus musculus GN=Emd PE=1 SV=1 - [Q3THM8_MOUSE]	7.59	1	158	18.2	4.74
Q3U9G9	Lamin-B receptor OS=Mus musculus GN=Lbr PE=1 SV=2 - [LBR_MOUSE]	2.4	1	626	71.4	9.36
Q64674	Spermidine synthase OS=Mus musculus GN=Srm PE=2 SV=1 - [SPEE_MOUSE]	4.3	1	302	34	5.5
Q6ZWV7	60S ribosomal protein L35 OS=Mus musculus GN=Rpl35 PE=2 SV=1 - [RL35_MOUSE]	8.13	1	123	14.5	11.05
Q6ZWX6	Eukaryotic translation initiation factor 2 subunit 1 OS=Mus musculus GN=Eif2s1 PE=1 SV=3 - [IF2A_MOUSE]	3.81	1	315	36.1	5.08
Q8BL97	Serine/arginine-rich splicing factor 7 OS=Mus musculus GN=Srsf7 PE=1 SV=1 - [SRSF7_MOUSE]	3.37	1	267	30.8	11.9
Q91XV3	Brain acid soluble protein 1 OS=Mus musculus GN=Basp1 PE=1 SV=3 - [BASP1_MOUSE]	9.73	1	226	22.1	4.51
Q91YR1	Twinfilin-1 OS=Mus musculus GN=Twf1 PE=1 SV=2 - [TWF1_MOUSE]	3.71	1	350	40.1	6.67
Q920M7	Synaptotagmin-17 OS=Mus musculus GN=Syt17 PE=2 SV=1 - [SYT17_MOUSE]	1.7	1	470	53.3	7.15
Q99LC5	Electron transfer flavoprotein subunit alpha, mitochondrial OS=Mus musculus GN=Etfa PE=1 SV=2 - [ETFA_MOUSE]	4.8	1	333	35	8.38
Q9CYG7	Mitochondrial import receptor subunit TOM34 OS=Mus musculus GN=Tomm34 PE=2 SV=1 - [TOM34_MOUSE]	2.91	1	309	34.3	9.14
Q9R002	Interferon-activable protein 202 OS=Mus musculus GN=Ifi202 PE=1 SV=3 - [IFI2_MOUSE]	2.25	1	445	50.4	8.48
S4R1Y5	Ribosome production factor 2 homolog (Fragment) OS=Mus musculus GN=Rpf2 PE=1 SV=1 - [S4R1Y5_MOUSE]	5.06	1	257	29.6	9.95
S4R257	Glyceraldehyde-3-phosphate dehydrogenase (Fragment) OS=Mus musculus GN=Gapdh PE=1 SV=1 - [S4R257_MOUSE]	5.36	1	280	29.9	8.35
A2AKJ2	Vimentin (Fragment) OS=Mus musculus GN=Vim PE=1 SV=2 - [A2AKJ2_MOUSE]							14.18	1	134	14.8	10.32
A2AU60	RNA-binding protein Raly (Fragment) OS=Mus musculus GN=Raly PE=1 SV=1 - [A2AU60_MOUSE]							8.51	1	141	15.6	11.02
D3Z7N2	Elongation factor 1-delta (Fragment) OS=Mus musculus GN=Eef1d PE=1 SV=1 - [D3Z7N2_MOUSE]							9.3	1	129	14.2	5.87
D6RI23	Major facilitator superfamily domain-containing protein 10 OS=Mus musculus GN=Mfsd10 PE=1 SV=1 - [D6RI23_MOUSE]							14.85	1	101	11.3	9.74
E9PV73	Neuron-specific calcium-binding protein hippocalcin (Fragment) OS=Mus musculus GN=Hpca PE=1 SV=1 - [E9PV73_MOUSE]							10.7	1	187	21.8	4.97
F6R7E8	Protein Gm2663 OS=Mus musculus GN=Gm2663 PE=3 SV=1 - [F6R7E8_MOUSE]							8.1	1	247	26.6	6.93
F6YHA9	Protein Gm5129 OS=Mus musculus GN=Gm5129 PE=4 SV=1 - [F6YHA9_MOUSE]							12.12	1	99	10.7	11.27
F7CPB7	Transcription elongation factor, mitochondrial (Fragment) OS=Mus musculus GN=Tefm PE=1 SV=1 - [F7CPB7_MOUSE]							17.86	1	56	6.6	9.99
G3UYJ5	Metaxin-1 (Fragment) OS=Mus musculus GN=Mtx1 PE=1 SV=1 - [G3UYJ5_MOUSE]							5.56	1	162	18.1	5.36
P10922	Histone H1.0 OS=Mus musculus GN=H1f0 PE=2 SV=4 - [H10_MOUSE]							5.15	1	194	20.8	10.9
P16858	Glyceraldehyde-3-phosphate dehydrogenase OS=Mus musculus GN=Gapdh PE=1 SV=2 - [G3P_MOUSE]							16.22	5	333	35.8	8.25
P62751	60S ribosomal protein L23a OS=Mus musculus GN=Rpl23a PE=1 SV=1 - [RL23A_MOUSE]							8.33	1	156	17.7	10.45
Q61166	Microtubule-associated protein RP/EB family member 1 OS=Mus musculus GN=Mapre1 PE=1 SV=3 - [MARE1_MOUSE]							3.73	1	268	30	5.22
Q80WS3	rRNA/tRNA 2'-O-methyltransferase fibrillarin-like protein 1 OS=Mus musculus GN=Fbll1 PE=2 SV=1 - [FBLL1_MOUSE]							4.46	1	314	33.3	10.15
Q8R0K4	Coiled-coil domain-containing protein 137 OS=Mus musculus GN=Ccdc137 PE=2 SV=1 - [CC137_MOUSE]							6.21	1	290	32.9	10.68
Q91ZN5	Adenosine 3'-phospho 5'-phosphosulfate transporter 1 OS=Mus musculus GN=Slc35b2 PE=2 SV=1 - [S35B2_MOUSE]							2.32	1	431	47.3	9.29
Q99LC5	Electron transfer flavoprotein subunit alpha, mitochondrial OS=Mus musculus GN=Etfa PE=1 SV=2 - [ETFA_MOUSE]							3	1	333	35	8.38
Q99MY8	Histone-lysine N-methyltransferase ASH1L OS=Mus musculus GN=Ash1l PE=1 SV=3 - [ASH1L_MOUSE]							0.64	1	2958	331.1	9.35
Q9QUK9	MCG15083 OS=Mus musculus GN=Try5 PE=1 SV=1 - [Q9QUK9_MOUSE]							8.13	1	246	26.3	5.3
S4R1N1	60S acidic ribosomal protein P0 (Fragment) OS=Mus musculus GN=Rplp0 PE=1 SV=1 - [S4R1N1_MOUSE]							14.48	4	221	24.1	8.78
V9GWS2	Mitochondrial glutamate carrier 1 (Fragment) OS=Mus musculus GN=Slc25a22 PE=1 SV=1 - [V9GWS2_MOUSE]							20.63	2	63	7.1	9.2
F09
P27659	60S ribosomal protein L3 OS=Mus musculus GN=Rpl3 PE=1 SV=3 - [RL3_MOUSE]	37.97	31	403	46.1	10.21		25.06	18	403	46.1	10.21
Q9Z1R9	MCG124046 OS=Mus musculus GN=Prss1 PE=1 SV=1 - [Q9Z1R9_MOUSE]	8.13	25	246	26.1	4.94		8.13	21	246	26.1	4.94
Q7TPV4	Myb-binding protein 1A OS=Mus musculus GN=Mybbp1a PE=1 SV=2 - [MBB1A_MOUSE]	17.49	21	1344	151.9	8.95		16.82	27	1344	151.9	8.95
P60710	Actin, cytoplasmic 1 OS=Mus musculus GN=Actb PE=1 SV=1 - [ACTB_MOUSE]	26.67	15	375	41.7	5.48		18.93	13	375	41.7	5.48
P09411	Phosphoglycerate kinase 1 OS=Mus musculus GN=Pgk1 PE=1 SV=4 - [PGK1_MOUSE]	40.05	14	417	44.5	7.9
Q9DB77	Cytochrome b-c1 complex subunit 2, mitochondrial OS=Mus musculus GN=Uqcrc2 PE=1 SV=1 - [QCR2_MOUSE]	25.39	9	453	48.2	9.25		12.8	4	453	48.2	9.25
A0A087WR97	TAR DNA-binding protein 43 (Fragment) OS=Mus musculus GN=Tardbp PE=1 SV=1 - [A0A087WR97_MOUSE]	20.99	6	243	26.7	7.77		7.41	1	243	26.7	7.77
Q61029	Lamina-associated polypeptide 2, isoforms beta/delta/epsilon/gamma OS=Mus musculus GN=Tmpo PE=1 SV=4 - [LAP2B_MOUSE]	15.49	5	452	50.3	9.45		9.07	5	452	50.3	9.45
Q9CPN9	Protein 2210010C04Rik OS=Mus musculus GN=2210010C04Rik PE=1 SV=1 - [Q9CPN9_MOUSE]	6.07	5	247	26.4	7.93		4.86	3	247	26.4	7.93
O54734	Dolichyl-diphosphooligosaccharide--protein glycosyltransferase 48 kDa subunit OS=Mus musculus GN=Ddost PE=1 SV=2 - [OST48_MOUSE]	7.48	4	441	49	5.83		2.49	1	441	49	5.83
P43274	Histone H1.4 OS=Mus musculus GN=Hist1h1e PE=1 SV=2 - [H14_MOUSE]	9.59	4	219	22	11.11		13.7	5	219	22	11.11
P43276	Histone H1.5 OS=Mus musculus GN=Hist1h1b PE=1 SV=2 - [H15_MOUSE]	10.76	4	223	22.6	10.92		8.97	2	223	22.6	10.92
P70279	Surfeit locus protein 6 OS=Mus musculus GN=Surf6 PE=1 SV=1 - [SURF6_MOUSE]	10.42	4	355	41.2	10.52		10.99	5	355	41.2	10.52
Q91VM5	RNA binding motif protein, X-linked-like-1 OS=Mus musculus GN=Rbmxl1 PE=2 SV=1 - [RMXL1_MOUSE]	10.82	4	388	42.1	9.99
Q9Z2I8	Succinyl-CoA ligase [GDP-forming] subunit beta, mitochondrial OS=Mus musculus GN=Suclg2 PE=1 SV=3 - [SUCB2_MOUSE]	9.7	4	433	46.8	7.02		7.16	2	433	46.8	7.02
Q4VBE8	WD repeat-containing protein 18 OS=Mus musculus GN=Wdr18 PE=1 SV=1 - [WDR18_MOUSE]	7.19	3	431	47.2	6.89
Q792Z1	MCG140784 OS=Mus musculus GN=Try10 PE=1 SV=1 - [Q792Z1_MOUSE]	4.07	3	246	26.2	5.83		4.07	4	246	26.2	5.83
A2AKJ2	Vimentin (Fragment) OS=Mus musculus GN=Vim PE=1 SV=2 - [A2AKJ2_MOUSE]	24.63	2	134	14.8	10.32
D3Z3I8	Elongation factor 1-alpha 1 (Fragment) OS=Mus musculus GN=Eef1a1 PE=1 SV=1 - [D3Z3I8_MOUSE]	6.45	2	186	20.7	8.59
E9Q0F0	Protein Krt78 OS=Mus musculus GN=Krt78 PE=1 SV=1 - [E9Q0F0_MOUSE]	1.12	2	1068	112.2	7.97
F6R7E8	Protein Gm2663 OS=Mus musculus GN=Gm2663 PE=3 SV=1 - [F6R7E8_MOUSE]	8.1	2	247	26.6	6.93		8.1	2	247	26.6	6.93
O35685	Nuclear migration protein nudC OS=Mus musculus GN=Nudc PE=1 SV=1 - [NUDC_MOUSE]	2.41	2	332	38.3	5.26
P48678	Prelamin-A/C OS=Mus musculus GN=Lmna PE=1 SV=2 - [LMNA_MOUSE]	3.31	2	665	74.2	6.98
P60843	Eukaryotic initiation factor 4A-I OS=Mus musculus GN=Eif4a1 PE=1 SV=1 - [IF4A1_MOUSE]	6.65	2	406	46.1	5.48		2.71	1	406	46.1	5.48
P70671	Interferon regulatory factor 3 OS=Mus musculus GN=Irf3 PE=1 SV=1 - [IRF3_MOUSE]	7.16	2	419	46.8	5.43
Q8VC70	RNA-binding motif, single-stranded-interacting protein 2 OS=Mus musculus GN=Rbms2 PE=2 SV=1 - [RBMS2_MOUSE]	6.01	2	383	40.7	9.07		6.01	2	383	40.7	9.07
A0A0A0MQD2	Y-box-binding protein 2 OS=Mus musculus GN=Ybx2 PE=1 SV=1 - [A0A0A0MQD2_MOUSE]	6.03	1	282	31.4	11.12
A0A0A6YVU8	MCG119397 OS=Mus musculus GN=Gm9774 PE=4 SV=1 - [A0A0A6YVU8_MOUSE]	3.93	1	407	42.1	5.07
A2A547	Ribosomal protein L19 OS=Mus musculus GN=Rpl19 PE=1 SV=1 - [A2A547_MOUSE]	4.64	1	194	23.2	11.47		4.64	1	194	23.2	11.47
A2ADR8	Nuclear inhibitor of protein phosphatase 1 OS=Mus musculus GN=Ppp1r8 PE=1 SV=1 - [A2ADR8_MOUSE]	3.14	1	350	38.4	7.15
B1ARA3	60S ribosomal protein L26 (Fragment) OS=Mus musculus GN=Rpl26 PE=1 SV=1 - [B1ARA3_MOUSE]	6.8	1	103	12.2	10.92
B8JJI9	COUP transcription factor 1 OS=Mus musculus GN=Nr2f1 PE=1 SV=1 - [B8JJI9_MOUSE]	3.04	1	263	29.3	6.28
D3YUE0	Three-prime repair exonuclease 1 (Fragment) OS=Mus musculus GN=Trex1 PE=1 SV=1 - [D3YUE0_MOUSE]	5.33	1	150	16.3	6.99
D3Z0D8	Ribonucleoside-diphosphate reductase subunit M2 (Fragment) OS=Mus musculus GN=Rrm2 PE=1 SV=1 - [D3Z0D8_MOUSE]	6.22	1	225	26	5.62
E9Q5B6	Heterogeneous nuclear ribonucleoprotein D0 (Fragment) OS=Mus musculus GN=Hnrnpd PE=1 SV=1 - [E9Q5B6_MOUSE]	13.08	1	107	12.1	9.13		13.08	1	107	12.1	9.13
O08784	Treacle protein OS=Mus musculus GN=Tcof1 PE=1 SV=1 - [TCOF_MOUSE]	0.76	1	1320	134.9	9.35
O88544	COP9 signalosome complex subunit 4 OS=Mus musculus GN=Cops4 PE=1 SV=1 - [CSN4_MOUSE]	2.46	1	406	46.3	5.83
P14115	60S ribosomal protein L27a OS=Mus musculus GN=Rpl27a PE=2 SV=5 - [RL27A_MOUSE]	7.43	1	148	16.6	11.12
P35821	Tyrosine-protein phosphatase non-receptor type 1 OS=Mus musculus GN=Ptpn1 PE=1 SV=2 - [PTN1_MOUSE]	2.08	1	432	49.6	6.16
P42669	Transcriptional activator protein Pur-alpha OS=Mus musculus GN=Pura PE=1 SV=1 - [PURA_MOUSE]	3.12	1	321	34.9	6.44		3.12	1	321	34.9	6.44
P62830	60S ribosomal protein L23 OS=Mus musculus GN=Rpl23 PE=1 SV=1 - [RL23_MOUSE]	10.71	1	140	14.9	10.51
P62855	40S ribosomal protein S26 OS=Mus musculus GN=Rps26 PE=3 SV=3 - [RS26_MOUSE]	7.83	1	115	13	11
P68373	Tubulin alpha-1C chain OS=Mus musculus GN=Tuba1c PE=1 SV=1 - [TBA1C_MOUSE]	2.23	1	449	49.9	5.1
P70295	Ancient ubiquitous protein 1 OS=Mus musculus GN=Aup1 PE=2 SV=1 - [AUP1_MOUSE]	1.71	1	410	46.1	8.4
Q3THS6	S-adenosylmethionine synthase isoform type-2 OS=Mus musculus GN=Mat2a PE=2 SV=2 - [METK2_MOUSE]	3.29	1	395	43.7	6.48
Q6ZWV7	60S ribosomal protein L35 OS=Mus musculus GN=Rpl35 PE=2 SV=1 - [RL35_MOUSE]	8.13	1	123	14.5	11.05
Q8BH78	Reticulon OS=Mus musculus GN=Rtn4 PE=1 SV=1 - [Q8BH78_MOUSE]	3.93	1	356	38.4	4.78
Q8BKE6	Cytochrome P450 20A1 OS=Mus musculus GN=Cyp20a1 PE=2 SV=1 - [CP20A_MOUSE]	1.73	1	462	52.1	6.95
Q8QZT1	Acetyl-CoA acetyltransferase, mitochondrial OS=Mus musculus GN=Acat1 PE=1 SV=1 - [THIL_MOUSE]	2.83	1	424	44.8	8.51
Q8VE37	Regulator of chromosome condensation OS=Mus musculus GN=Rcc1 PE=1 SV=1 - [RCC1_MOUSE]	4.51	1	421	44.9	8.1
Q9CXY6	Interleukin enhancer-binding factor 2 OS=Mus musculus GN=Ilf2 PE=1 SV=1 - [ILF2_MOUSE]	4.1	1	390	43	5.26
Q9CYH6	Ribosome biogenesis regulatory protein homolog OS=Mus musculus GN=Rrs1 PE=1 SV=1 - [RRS1_MOUSE]	3.01	1	365	41.5	10.77
Q9CZX5	PIN2/TERF1-interacting telomerase inhibitor 1 OS=Mus musculus GN=Pinx1 PE=2 SV=2 - [PINX1_MOUSE]	4.22	1	332	37.2	9.63		4.22	1	332	37.2	9.63
Q9D4V4	TATA box-binding protein-associated factor RNA polymerase I subunit D OS=Mus musculus GN=Taf1d PE=2 SV=2 - [TAF1D_MOUSE]	3.11	1	322	37	9.32
Q9D964	Glycine amidinotransferase, mitochondrial OS=Mus musculus GN=Gatm PE=1 SV=1 - [GATM_MOUSE]	2.84	1	423	48.3	7.88
Q9DAY9	Nucleophosmin OS=Mus musculus GN=Npm1 PE=1 SV=1 - [Q9DAY9_MOUSE]	3.5	1	257	28.4	4.69		3.5	1	257	28.4	4.69
Q9ESW4	Acylglycerol kinase, mitochondrial OS=Mus musculus GN=Agk PE=1 SV=1 - [AGK_MOUSE]	3.09	1	421	46.9	8.4		3.09	1	421	46.9	8.4
Q9JIZ5	Activator protein 4 OS=Mus musculus GN=Tfap4 PE=1 SV=1 - [Q9JIZ5_MOUSE]	4.73	1	338	38.7	6.09
Q9R002	Interferon-activable protein 202 OS=Mus musculus GN=Ifi202 PE=1 SV=3 - [IFI2_MOUSE]	2.25	1	445	50.4	8.48
Q9Z1D1	Eukaryotic translation initiation factor 3 subunit G OS=Mus musculus GN=Eif3g PE=1 SV=2 - [EIF3G_MOUSE]	4.38	1	320	35.6	5.9
Q9Z1J3	Cysteine desulfurase, mitochondrial OS=Mus musculus GN=Nfs1 PE=2 SV=3 - [NFS1_MOUSE]	2.61	1	459	50.5	8.16
A2AFI4	RNA-binding motif protein, X chromosome (Fragment) OS=Mus musculus GN=Rbmx PE=1 SV=1 - [A2AFI4_MOUSE]							25.24	2	103	11.3	9.57
E9QK34	Neuroligin-1 OS=Mus musculus GN=Nlgn1 PE=1 SV=1 - [E9QK34_MOUSE]							1.35	1	814	91	6.1
F6TFN2	Protein Lmo7 (Fragment) OS=Mus musculus GN=Lmo7 PE=1 SV=1 - [F6TFN2_MOUSE]							0.59	1	1189	133.9	5.99
F6YHA9	Protein Gm5129 OS=Mus musculus GN=Gm5129 PE=4 SV=1 - [F6YHA9_MOUSE]							12.12	1	99	10.7	11.27
J3JSA2	Protein Serpinb9c (Fragment) OS=Mus musculus GN=Serpinb9c PE=4 SV=1 - [J3JSA2_MOUSE]							23.86	1	88	10	9.03
P09041	Phosphoglycerate kinase 2 OS=Mus musculus GN=Pgk2 PE=1 SV=4 - [PGK2_MOUSE]							4.32	1	417	44.8	6.8
P62849	40S ribosomal protein S24 OS=Mus musculus GN=Rps24 PE=2 SV=1 - [RS24_MOUSE]							11.28	1	133	15.4	10.78
P99024	Tubulin beta-5 chain OS=Mus musculus GN=Tubb5 PE=1 SV=1 - [TBB5_MOUSE]							2.7	1	444	49.6	4.89
Q3U9N9	Monocarboxylate transporter 10 OS=Mus musculus GN=Slc16a10 PE=1 SV=1 - [MOT10_MOUSE]							1.37	1	512	55.3	8.06
Q3UFY8	Mitochondrial ribonuclease P protein 1 OS=Mus musculus GN=Trmt10c PE=1 SV=2 - [MRRP1_MOUSE]							1.93	1	414	48.4	9.38
Q8C2F6	Putative homeodomain transcription factor 1 OS=Mus musculus GN=Phtf1 PE=1 SV=1 - [Q8C2F6_MOUSE]							0.85	1	708	80.5	9.51
Q922Q8	Leucine-rich repeat-containing protein 59 OS=Mus musculus GN=Lrrc59 PE=1 SV=1 - [LRC59_MOUSE]							3.26	1	307	34.9	9.52
F10
P61358	60S ribosomal protein L27 OS=Mus musculus GN=Rpl27 PE=1 SV=2 - [RL27_MOUSE]	52.94	79	136	15.8	10.56		63.97	68	136	15.8	10.56
P61255	60S ribosomal protein L26 OS=Mus musculus GN=Rpl26 PE=1 SV=1 - [RL26_MOUSE]	58.62	59	145	17.2	10.55		57.24	44	145	17.2	10.55
F6YVP7	Uncharacterized protein OS=Mus musculus GN=Gm10260 PE=3 SV=2 - [F6YVP7_MOUSE]	49.34	41	152	17.7	10.74		49.34	36	152	17.7	10.74
P62849	40S ribosomal protein S24 OS=Mus musculus GN=Rps24 PE=2 SV=1 - [RS24_MOUSE]	35.34	41	133	15.4	10.78		34.59	33	133	15.4	10.78
P62751	60S ribosomal protein L23a OS=Mus musculus GN=Rpl23a PE=1 SV=1 - [RL23A_MOUSE]	44.87	37	156	17.7	10.45		44.87	33	156	17.7	10.45
Q6ZWV7	60S ribosomal protein L35 OS=Mus musculus GN=Rpl35 PE=2 SV=1 - [RL35_MOUSE]	30.08	32	123	14.5	11.05		30.08	24	123	14.5	11.05
O09167	60S ribosomal protein L21 OS=Mus musculus GN=Rpl21 PE=2 SV=3 - [RL21_MOUSE]	33.13	27	160	18.6	10.49		38.13	22	160	18.6	10.49
Q9Z1R9	MCG124046 OS=Mus musculus GN=Prss1 PE=1 SV=1 - [Q9Z1R9_MOUSE]	8.13	25	246	26.1	4.94		8.13	24	246	26.1	4.94
P62267	40S ribosomal protein S23 OS=Mus musculus GN=Rps23 PE=1 SV=3 - [RS23_MOUSE]	23.78	20	143	15.8	10.49		23.78	24	143	15.8	10.49
P62852	40S ribosomal protein S25 OS=Mus musculus GN=Rps25 PE=1 SV=1 - [RS25_MOUSE]	42.4	20	125	13.7	10.11		42.4	22	125	13.7	10.11
Q8BP67	60S ribosomal protein L24 OS=Mus musculus GN=Rpl24 PE=1 SV=2 - [RL24_MOUSE]	19.11	19	157	17.8	11.25		19.11	14	157	17.8	11.25
P14115	60S ribosomal protein L27a OS=Mus musculus GN=Rpl27a PE=2 SV=5 - [RL27A_MOUSE]	22.97	14	148	16.6	11.12		19.59	12	148	16.6	11.12
P41105	60S ribosomal protein L28 OS=Mus musculus GN=Rpl28 PE=1 SV=2 - [RL28_MOUSE]	28.47	14	137	15.7	12.02		28.47	11	137	15.7	12.02
P62911	60S ribosomal protein L32 OS=Mus musculus GN=Rpl32 PE=1 SV=2 - [RL32_MOUSE]	24.44	14	135	15.8	11.33		25.93	11	135	15.8	11.33
P62717	60S ribosomal protein L18a OS=Mus musculus GN=Rpl18a PE=1 SV=1 - [RL18A_MOUSE]	21.02	11	176	20.7	10.71		19.89	9	176	20.7	10.71
P62843	40S ribosomal protein S15 OS=Mus musculus GN=Rps15 PE=2 SV=2 - [RS15_MOUSE]	24.14	11	145	17	10.39		24.14	7	145	17	10.39
P61750	ADP-ribosylation factor 4 OS=Mus musculus GN=Arf4 PE=1 SV=2 - [ARF4_MOUSE]	32.78	10	180	20.4	7.14		21.67	5	180	20.4	7.14
P62281	40S ribosomal protein S11 OS=Mus musculus GN=Rps11 PE=1 SV=3 - [RS11_MOUSE]	27.22	10	158	18.4	10.3		17.72	5	158	18.4	10.3
P62301	40S ribosomal protein S13 OS=Mus musculus GN=Rps13 PE=1 SV=2 - [RS13_MOUSE]	21.19	10	151	17.2	10.54
P63276	40S ribosomal protein S17 OS=Mus musculus GN=Rps17 PE=1 SV=2 - [RS17_MOUSE]	40.74	10	135	15.5	9.85		23.7	8	135	15.5	9.85
Q9WVA4	Transgelin-2 OS=Mus musculus GN=Tagln2 PE=1 SV=4 - [TAGL2_MOUSE]	44.72	10	199	22.4	8.24
D3YXW1	Protein LLP homolog (Fragment) OS=Mus musculus GN=Llph PE=1 SV=1 - [D3YXW1_MOUSE]	31.71	9	123	14.7	10.33
P14131	40S ribosomal protein S16 OS=Mus musculus GN=Rps16 PE=2 SV=4 - [RS16_MOUSE]	34.93	9	146	16.4	10.21		47.26	19	146	16.4	10.21
P61205	ADP-ribosylation factor 3 OS=Mus musculus GN=Arf3 PE=2 SV=2 - [ARF3_MOUSE]	27.07	9	181	20.6	7.43		23.76	5	181	20.6	7.43
Q6ZWZ7	60S ribosomal protein L17 OS=Mus musculus GN=Rpl17 PE=1 SV=1 - [Q6ZWZ7_MOUSE]	25	9	184	21.4	10.18		13.59	2	184	21.4	10.18
P62830	60S ribosomal protein L23 OS=Mus musculus GN=Rpl23 PE=1 SV=1 - [RL23_MOUSE]	16.43	8	140	14.9	10.51		23.57	10	140	14.9	10.51
Q7TPV4	Myb-binding protein 1A OS=Mus musculus GN=Mybbp1a PE=1 SV=2 - [MBB1A_MOUSE]	6.85	8	1344	151.9	8.95
F6SVV1	Protein Gm9493 OS=Mus musculus GN=Gm9493 PE=4 SV=1 - [F6SVV1_MOUSE]	27.6	7	192	21.9	10.02		11.98	2	192	21.9	10.02
I7HLV2	60S ribosomal protein L10 (Fragment) OS=Mus musculus GN=Rpl10 PE=1 SV=1 - [I7HLV2_MOUSE]	17.91	7	201	23.1	10.01		5.47	1	201	23.1	10.01
P10853	Histone H2B type 1-F/J/L OS=Mus musculus GN=Hist1h2bf PE=1 SV=2 - [H2B1F_MOUSE]	41.27	7	126	13.9	10.32		42.06	14	126	13.9	10.32
B1AXW5	Peroxiredoxin-1 (Fragment) OS=Mus musculus GN=Prdx1 PE=1 SV=5 - [B1AXW5_MOUSE]	28.24	6	170	18.9	7.33		6.47	2	170	18.9	7.33
P84096	Rho-related GTP-binding protein RhoG OS=Mus musculus GN=Rhog PE=2 SV=1 - [RHOG_MOUSE]	28.8	6	191	21.3	8.12		32.98	7	191	21.3	8.12
Q8VDP6	CDP-diacylglycerol--inositol 3-phosphatidyltransferase OS=Mus musculus GN=Cdipt PE=1 SV=1 - [CDIPT_MOUSE]	15.96	6	213	23.6	8.27		15.96	5	213	23.6	8.27
E9PZB3	Protein Gm5093 OS=Mus musculus GN=Gm5093 PE=1 SV=1 - [E9PZB3_MOUSE]	17.24	5	174	19.9	9.51		17.24	5	174	19.9	9.51
P61211	ADP-ribosylation factor-like protein 1 OS=Mus musculus GN=Arl1 PE=2 SV=1 - [ARL1_MOUSE]	22.65	5	181	20.4	5.72		14.92	2	181	20.4	5.72
P62835	Ras-related protein Rap-1A OS=Mus musculus GN=Rap1a PE=2 SV=1 - [RAP1A_MOUSE]	20.65	5	184	21	6.67		20.65	3	184	21	6.67
Q6ZWN5	40S ribosomal protein S9 OS=Mus musculus GN=Rps9 PE=1 SV=3 - [RS9_MOUSE]	22.68	5	194	22.6	10.65
Q9D1G1	Ras-related protein Rab-1B OS=Mus musculus GN=Rab1b PE=1 SV=1 - [RAB1B_MOUSE]	27.86	5	201	22.2	5.73		13.43	2	201	22.2	5.73
P24369	Peptidyl-prolyl cis-trans isomerase B OS=Mus musculus GN=Ppib PE=1 SV=2 - [PPIB_MOUSE]	22.69	4	216	23.7	9.55
P62855	40S ribosomal protein S26 OS=Mus musculus GN=Rps26 PE=3 SV=3 - [RS26_MOUSE]	20.87	4	115	13	11		20.87	2	115	13	11
P63325	40S ribosomal protein S10 OS=Mus musculus GN=Rps10 PE=1 SV=1 - [RS10_MOUSE]	18.18	4	165	18.9	10.15		9.09	2	165	18.9	10.15
P83882	60S ribosomal protein L36a OS=Mus musculus GN=Rpl36a PE=1 SV=2 - [RL36A_MOUSE]	16.98	4	106	12.4	10.58		16.98	6	106	12.4	10.58
Q9D937	Uncharacterized protein C11orf98 homolog OS=Mus musculus PE=2 SV=1 - [CK098_MOUSE]	30.89	4	123	14.1	11.47
A2A4X6	MCG21910 OS=Mus musculus GN=Gm12355 PE=4 SV=1 - [A2A4X6_MOUSE]	12.88	3	163	19.1	11.41
F8WIX8	Histone H2A OS=Mus musculus GN=Hist1h2al PE=3 SV=1 - [F8WIX8_MOUSE]	22.4	3	125	13.6	10.74		28	4	125	13.6	10.74
G3UZK4	60S ribosomal protein L18 OS=Mus musculus GN=Rpl18 PE=1 SV=1 - [G3UZK4_MOUSE]	19.12	3	136	15.2	11.81
P17742	Peptidyl-prolyl cis-trans isomerase A OS=Mus musculus GN=Ppia PE=1 SV=2 - [PPIA_MOUSE]	13.41	3	164	18	7.9
P18760	Cofilin-1 OS=Mus musculus GN=Cfl1 PE=1 SV=3 - [COF1_MOUSE]	35.54	3	166	18.5	8.09
P51150	Ras-related protein Rab-7a OS=Mus musculus GN=Rab7a PE=1 SV=2 - [RAB7A_MOUSE]	17.87	3	207	23.5	6.7		6.28	1	207	23.5	6.7
P62264	40S ribosomal protein S14 OS=Mus musculus GN=Rps14 PE=2 SV=3 - [RS14_MOUSE]	15.89	3	151	16.3	10.05		31.13	7	151	16.3	10.05
P67984	60S ribosomal protein L22 OS=Mus musculus GN=Rpl22 PE=1 SV=2 - [RL22_MOUSE]	18.75	3	128	14.7	9.19		18.75	6	128	14.7	9.19
Q3UPE3	RecQ-mediated genome instability protein 2 OS=Mus musculus GN=Rmi2 PE=2 SV=1 - [RMI2_MOUSE]	21.48	3	149	15.8	8.76		21.48	3	149	15.8	8.76
Q792Z1	MCG140784 OS=Mus musculus GN=Try10 PE=1 SV=1 - [Q792Z1_MOUSE]	4.07	3	246	26.2	5.83		4.07	2	246	26.2	5.83
Q8C6B9	Active regulator of SIRT1 OS=Mus musculus GN=Rps19bp1 PE=1 SV=1 - [AROS_MOUSE]	30.77	3	143	16	10.83		30.77	3	143	16	10.83
Q9CPN9	Protein 2210010C04Rik OS=Mus musculus GN=2210010C04Rik PE=1 SV=1 - [Q9CPN9_MOUSE]	4.86	3	247	26.4	7.93		4.86	2	247	26.4	7.93
Q9DB20	ATP synthase subunit O, mitochondrial OS=Mus musculus GN=Atp5o PE=1 SV=1 - [ATPO_MOUSE]	16.9	3	213	23.3	9.99		11.74	2	213	23.3	9.99
V9GX31	Uncharacterized protein OS=Mus musculus GN=Gm12728 PE=3 SV=1 - [V9GX31_MOUSE]	46.75	3	77	8.6	4.88
A2AL34	Ras-related protein Rab-14 OS=Mus musculus GN=Rab14 PE=1 SV=1 - [A2AL34_MOUSE]	17.22	2	151	17.1	7.37
P08030	Adenine phosphoribosyltransferase OS=Mus musculus GN=Aprt PE=1 SV=2 - [APT_MOUSE]	12.78	2	180	19.7	6.79
P35293	Ras-related protein Rab-18 OS=Mus musculus GN=Rab18 PE=2 SV=2 - [RAB18_MOUSE]	10.68	2	206	23	5.36
P35979	60S ribosomal protein L12 OS=Mus musculus GN=Rpl12 PE=1 SV=2 - [RL12_MOUSE]	18.79	2	165	17.8	9.42
P55258	Ras-related protein Rab-8A OS=Mus musculus GN=Rab8a PE=1 SV=2 - [RAB8A_MOUSE]	12.08	2	207	23.7	9.07
P59999	Actin-related protein 2/3 complex subunit 4 OS=Mus musculus GN=Arpc4 PE=1 SV=3 - [ARPC4_MOUSE]	13.1	2	168	19.7	8.43
P60710	Actin, cytoplasmic 1 OS=Mus musculus GN=Actb PE=1 SV=1 - [ACTB_MOUSE]	7.73	2	375	41.7	5.48
P70296	Phosphatidylethanolamine-binding protein 1 OS=Mus musculus GN=Pebp1 PE=1 SV=3 - [PEBP1_MOUSE]	11.76	2	187	20.8	5.4
P97461	40S ribosomal protein S5 OS=Mus musculus GN=Rps5 PE=1 SV=3 - [RS5_MOUSE]	8.82	2	204	22.9	9.72
Q3TEG7	Ras-related protein Rab-2B OS=Mus musculus GN=Rab2b PE=1 SV=1 - [Q3TEG7_MOUSE]	15.03	2	193	21.5	6.54
Q921L3	Transmembrane and coiled-coil domain-containing protein 1 OS=Mus musculus GN=Tmco1 PE=2 SV=1 - [TMCO1_MOUSE]	15.43	2	188	21.2	9.74		7.45	1	188	21.2	9.74
Q9CXU4	MCG11298 OS=Mus musculus GN=Timm23 PE=1 SV=1 - [Q9CXU4_MOUSE]	12.92	2	209	21.9	8.6		4.78	1	209	21.9	8.6
Q9CZX8	40S ribosomal protein S19 OS=Mus musculus GN=Rps19 PE=1 SV=3 - [RS19_MOUSE]	6.9	2	145	16.1	10.4
Q9D1R9	60S ribosomal protein L34 OS=Mus musculus GN=Rpl34 PE=1 SV=2 - [RL34_MOUSE]	14.53	2	117	13.3	11.47		21.37	4	117	13.3	11.47
Q9DCF9	Translocon-associated protein subunit gamma OS=Mus musculus GN=Ssr3 PE=1 SV=1 - [SSRG_MOUSE]	7.57	2	185	21.1	9.61		7.57	1	185	21.1	9.61
A0A023T672	RNA-binding protein 8A OS=Mus musculus GN=RBM8 PE=1 SV=1 - [A0A023T672_MOUSE]	5.17	1	174	19.9	5.72
A2A547	Ribosomal protein L19 OS=Mus musculus GN=Rpl19 PE=1 SV=1 - [A2A547_MOUSE]	4.64	1	194	23.2	11.47		4.64	1	194	23.2	11.47
A2AC13	RAS-related C3 botulinum substrate 3, isoform CRA_a (Fragment) OS=Mus musculus GN=Rac3 PE=1 SV=1 - [A2AC13_MOUSE]	4.32	1	185	20.7	8.22
A2AES1	Mitochondrial import inner membrane translocase subunit Tim17-B (Fragment) OS=Mus musculus GN=Timm17b PE=1 SV=1 - [A2AES1_MOUSE]	15.07	1	146	15.5	10.74
B1ASE2	ATP synthase subunit d, mitochondrial (Fragment) OS=Mus musculus GN=Atp5h PE=1 SV=1 - [B1ASE2_MOUSE]	12.32	1	138	15.9	5.22
B2RWD2	Arylacetamide deacetylase-like 2 OS=Mus musculus GN=Aadacl2 PE=2 SV=1 - [B2RWD2_MOUSE]	2.24	1	401	45.5	6.93
D3YWT0	Signal peptidase complex catalytic subunit SEC11 OS=Mus musculus GN=Sec11a PE=1 SV=1 - [D3YWT0_MOUSE]	4.71	1	170	19.6	9.48		4.71	1	170	19.6	9.48
D3Z2F6	Glia maturation factor gamma (Fragment) OS=Mus musculus GN=Gmfg PE=1 SV=5 - [D3Z2F6_MOUSE]	10.34	1	87	10.2	6.06
E0CYD9	Protein 1700069L16Rik OS=Mus musculus GN=1700069L16Rik PE=4 SV=1 - [E0CYD9_MOUSE]	24.39	1	82	9.3	8.98
E9Q6J7	Protein Psg22 OS=Mus musculus GN=Psg22 PE=4 SV=1 - [E9Q6J7_MOUSE]	3.7	1	514	57.5	6.46
E9Q933	Transmembrane protein 11, mitochondrial OS=Mus musculus GN=Tmem11 PE=1 SV=1 - [E9Q933_MOUSE]	9.09	1	176	19.8	6.25
F6QL70	Protein Gm17669 OS=Mus musculus GN=Gm17669 PE=4 SV=1 - [F6QL70_MOUSE]	7.14	1	154	17	11.84		7.14	1	154	17	11.84
J3QMQ7	Derlin-2 OS=Mus musculus GN=Derl2 PE=1 SV=1 - [J3QMQ7_MOUSE]	23.91	1	46	4.9	7.99
J3QPS8	Eukaryotic translation initiation factor 5A-1 OS=Mus musculus GN=Eif5a PE=1 SV=1 - [J3QPS8_MOUSE]	30.26	1	76	8.4	4.41
M0QWA7	Integrin beta OS=Mus musculus GN=Itgb2 PE=1 SV=1 - [M0QWA7_MOUSE]	2.29	1	480	53	7.02
P08556	GTPase NRas OS=Mus musculus GN=Nras PE=2 SV=1 - [RASN_MOUSE]	6.35	1	189	21.2	5.17
P17095	High mobility group protein HMG-I/HMG-Y OS=Mus musculus GN=Hmga1 PE=1 SV=4 - [HMGA1_MOUSE]	14.95	1	107	11.6	10.32
P43276	Histone H1.5 OS=Mus musculus GN=Hist1h1b PE=1 SV=2 - [H15_MOUSE]	4.93	1	223	22.6	10.92
P47963	60S ribosomal protein L13 OS=Mus musculus GN=Rpl13 PE=2 SV=3 - [RL13_MOUSE]	5.21	1	211	24.3	11.55
P52480	Pyruvate kinase PKM OS=Mus musculus GN=Pkm PE=1 SV=4 - [KPYM_MOUSE]	3.01	1	531	57.8	7.47
P60766	Cell division control protein 42 homolog OS=Mus musculus GN=Cdc42 PE=1 SV=2 - [CDC42_MOUSE]	8.9	1	191	21.2	6.55		8.9	1	191	21.2	6.55
P62204	Calmodulin OS=Mus musculus GN=Calm1 PE=1 SV=2 - [CALM_MOUSE]	11.41	1	149	16.8	4.22		11.41	1	149	16.8	4.22
P62754	40S ribosomal protein S6 OS=Mus musculus GN=Rps6 PE=1 SV=1 - [RS6_MOUSE]	4.82	1	249	28.7	10.84		4.82	1	249	28.7	10.84
P62862	40S ribosomal protein S30 OS=Mus musculus GN=Fau PE=1 SV=1 - [RS30_MOUSE]	16.95	1	59	6.6	12.15
P63028	Translationally-controlled tumor protein OS=Mus musculus GN=Tpt1 PE=1 SV=1 - [TCTP_MOUSE]	8.14	1	172	19.4	4.86
P68373	Tubulin alpha-1C chain OS=Mus musculus GN=Tuba1c PE=1 SV=1 - [TBA1C_MOUSE]	3.34	1	449	49.9	5.1
P70245	3-beta-hydroxysteroid-Delta(8),Delta(7)-isomerase OS=Mus musculus GN=Ebp PE=1 SV=3 - [EBP_MOUSE]	5.22	1	230	26.2	7.56
Q07813	Apoptosis regulator BAX OS=Mus musculus GN=Bax PE=1 SV=1 - [BAX_MOUSE]	5.73	1	192	21.4	4.98
Q3THE2	Myosin regulatory light chain 12B OS=Mus musculus GN=Myl12b PE=1 SV=2 - [ML12B_MOUSE]	5.81	1	172	19.8	4.84
Q61117	KRAB-containing zinc finger protein OS=Mus musculus GN=Zfp94 PE=2 SV=1 - [Q61117_MOUSE]	1.46	1	480	54.8	8.12
Q61171	Peroxiredoxin-2 OS=Mus musculus GN=Prdx2 PE=1 SV=3 - [PRDX2_MOUSE]	5.56	1	198	21.8	5.41
Q62159	Rho-related GTP-binding protein RhoC OS=Mus musculus GN=Rhoc PE=1 SV=2 - [RHOC_MOUSE]	4.15	1	193	22	6.58
Q62186	Translocon-associated protein subunit delta OS=Mus musculus GN=Ssr4 PE=2 SV=1 - [SSRD_MOUSE]	6.4	1	172	18.9	5.78		6.4	1	172	18.9	5.78
Q62241	U1 small nuclear ribonucleoprotein C OS=Mus musculus GN=Snrpc PE=2 SV=1 - [RU1C_MOUSE]	5.66	1	159	17.4	9.67
Q8BTI8	Serine/arginine repetitive matrix protein 2 OS=Mus musculus GN=Srrm2 PE=1 SV=3 - [SRRM2_MOUSE]	0.74	1	2703	294.7	12.03
Q8C4Y1	Max protein OS=Mus musculus GN=Max PE=1 SV=1 - [Q8C4Y1_MOUSE]	6.62	1	151	17.2	6.55
Q8R5J9	PRA1 family protein 3 OS=Mus musculus GN=Arl6ip5 PE=1 SV=2 - [PRAF3_MOUSE]	10.11	1	188	21.5	9.61
Q921Y2	U3 small nucleolar ribonucleoprotein protein IMP3 OS=Mus musculus GN=Imp3 PE=2 SV=1 - [IMP3_MOUSE]	8.15	1	184	21.8	9.5		8.15	1	184	21.8	9.5
Q9CPU4	Microsomal glutathione S-transferase 3 OS=Mus musculus GN=Mgst3 PE=1 SV=1 - [MGST3_MOUSE]	9.15	1	153	16.9	9.5		9.15	1	153	16.9	9.5
Q9CQM2	ER lumen protein-retaining receptor 2 OS=Mus musculus GN=Kdelr2 PE=2 SV=1 - [ERD22_MOUSE]	8.02	1	212	24.4	8.72		12.74	3	212	24.4	8.72
Q9CYL5	Golgi-associated plant pathogenesis-related protein 1 OS=Mus musculus GN=Glipr2 PE=2 SV=3 - [GAPR1_MOUSE]	8.44	1	154	17.1	9.51
Q9D0J4	ADP-ribosylation factor-like protein 2 OS=Mus musculus GN=Arl2 PE=1 SV=1 - [ARL2_MOUSE]	6.52	1	184	20.9	5.96
Q9D0P0	Emopamil-binding protein-like OS=Mus musculus GN=Ebpl PE=2 SV=1 - [EBPL_MOUSE]	4.37	1	206	23.3	6.89
Q9DC70	NADH dehydrogenase [ubiquinone] iron-sulfur protein 7, mitochondrial OS=Mus musculus GN=Ndufs7 PE=1 SV=1 - [NDUS7_MOUSE]	6.25	1	224	24.7	9.92		6.25	1	224	24.7	9.92
Q9Z268	RasGAP-activating-like protein 1 OS=Mus musculus GN=Rasal1 PE=2 SV=2 - [RASL1_MOUSE]	1.25	1	799	89.3	6.37
A2AQE4	COP9 signalosome complex subunit 2 OS=Mus musculus GN=Cops2 PE=1 SV=1 - [A2AQE4_MOUSE]							2.99	1	402	46.9	5.16
D3YTY6	Protein Gm6096 OS=Mus musculus GN=Gm6096 PE=1 SV=1 - [D3YTY6_MOUSE]							21.85	12	151	17.2	10.14
D3YUS4	Ras-related protein Rab-13 OS=Mus musculus GN=Rab13 PE=1 SV=1 - [D3YUS4_MOUSE]							11.57	1	121	13.6	9.58
D3YUT3	40S ribosomal protein S19 (Fragment) OS=Mus musculus GN=Rps19 PE=1 SV=2 - [D3YUT3_MOUSE]							21.05	4	133	14.9	10.35
D3YXW1	Protein LLP homolog (Fragment) OS=Mus musculus GN=Llph PE=1 SV=1 - [D3YXW1_MOUSE]							30.89	6	123	14.7	10.33
D3YYM6	40S ribosomal protein S5 (Fragment) OS=Mus musculus GN=Rps5 PE=1 SV=1 - [D3YYM6_MOUSE]							4.95	1	182	20.4	9.55
E9QAD3	Metal-response element-binding transcription factor 2 OS=Mus musculus GN=Mtf2 PE=1 SV=1 - [E9QAD3_MOUSE]							1.49	1	536	60.5	8.21
E9QNX9	Tyrosine-protein kinase receptor OS=Mus musculus GN=Igf1r PE=1 SV=1 - [E9QNX9_MOUSE]							0.95	1	1369	155.2	5.83
F6R7E8	Protein Gm2663 OS=Mus musculus GN=Gm2663 PE=3 SV=1 - [F6R7E8_MOUSE]							8.1	2	247	26.6	6.93
G3V014	Chromodomain-helicase-DNA-binding protein 1 (Fragment) OS=Mus musculus GN=Chd1 PE=1 SV=1 - [G3V014_MOUSE]							1.94	2	516	60	8.02
H3BL56	Rho-related GTP-binding protein RhoC OS=Mus musculus GN=Rhoc PE=1 SV=1 - [H3BL56_MOUSE]							11.41	1	149	17	5
P14148	60S ribosomal protein L7 OS=Mus musculus GN=Rpl7 PE=1 SV=2 - [RL7_MOUSE]							4.07	1	270	31.4	10.89
P28033	CCAAT/enhancer-binding protein beta OS=Mus musculus GN=Cebpb PE=1 SV=1 - [CEBPB_MOUSE]							3.38	1	296	31.4	8.56
P62301	40S ribosomal protein S13 OS=Mus musculus GN=Rps13 PE=1 SV=2 - [RS13_MOUSE]							33.11	8	151	17.2	10.54
P62892	60S ribosomal protein L39 OS=Mus musculus GN=Rpl39 PE=3 SV=2 - [RL39_MOUSE]							19.61	1	51	6.4	12.56
P84104	Serine/arginine-rich splicing factor 3 OS=Mus musculus GN=Srsf3 PE=1 SV=1 - [SRSF3_MOUSE]							14.02	3	164	19.3	11.65
Q64310	Surfeit locus protein 4 OS=Mus musculus GN=Surf4 PE=2 SV=1 - [SURF4_MOUSE]							5.95	1	269	30.4	7.78
Q6P5E4	UDP-glucose:glycoprotein glucosyltransferase 1 OS=Mus musculus GN=Uggt1 PE=1 SV=4 - [UGGG1_MOUSE]							1.29	1	1551	176.3	5.62
Q7TPV4	Myb-binding protein 1A OS=Mus musculus GN=Mybbp1a PE=1 SV=2 - [MBB1A_MOUSE]							1.86	2	1344	151.9	8.95
Q921E2	Ras-related protein Rab-31 OS=Mus musculus GN=Rab31 PE=1 SV=1 - [RAB31_MOUSE]							7.22	1	194	21.3	7.4
Q9D823	60S ribosomal protein L37 OS=Mus musculus GN=Rpl37 PE=3 SV=3 - [RL37_MOUSE]							9.28	2	97	11.1	11.74
Q9D937	Uncharacterized protein C11orf98 homolog OS=Mus musculus PE=2 SV=1 - [CK098_MOUSE]							19.51	3	123	14.1	11.47
V9GXD2	3-hydroxymethyl-3-methylglutaryl-CoA lyase, cytoplasmic OS=Mus musculus GN=Hmgcll1 PE=4 SV=1 - [V9GXD2_MOUSE]							5.08	1	177	18.8	5.1
